# Supplementary material for: Strand-specific RNA-seq based identification and functional prediction of drought-responsive lncRNAs in cassava
Source: BMC Genomics. 2019 Mar 13;20:214. doi: 10.1186/s12864-019-5585-5 (PMC6417064; doi:10.1186/s12864-019-5585-5)
Supplement: Supplementary file 2 — Table S1. Summary of 27 lncRNA-mRNA pairs in cis-acting regulatory relationship. (XLSX 23 kb) [file 12864_2019_5585_MOESM2_ESM.xlsx]

## Sheet: Sheet1
Table. S1 Summary of 27 lncRNA-mRNA pairs in cis-acting regulatory relationship.
lncRNA	cistarget	chr	strand	distance	updown	gene_start	gene_end	lnc_start	lnc_end	mapman_ANN	At_homolog	rice_homolog	mapman_description	Tair10_short_descrip	Tair10_func_summary	Tair10_ANN	BL00l	BL03l	BL24l	FEL00l	FEL03l	FEL24l	FL00l	FL03l	FL24l	RT00l	RT03l	RT24l	BL00g	BL03g	BL24g	FEL00g	FEL03g	FEL24g	FL00g	FL03g	FL24g	RT00g	RT03g	RT24g	cor.p
TCONS_00004469	Manes.01G267000	Chromosome01	+	4417	upstream	33876541	33876891	33880958	33883263	not assigned.unknown	no hits	no hits	no hits & (original description: no original description)				2.16	2.3	0	0	0.16	0.41	0	0	0	0	0	0	241.7	254.89	100.07	18.34	69.77	32.41	2.33	1.15	6.64	31.05	34.07	52.35	0.941303
TCONS_00007032	Manes.01G144800	Chromosome01	-	51999	downstream	25672100	25674841	25724099	25728124	cell.cycle.peptidylprolyl isomerase	AT2G18040	no hits	(at2g18040 : 176.0) phosphorylation-specific peptidyl prolyl cis/trans isomerase (PPIase) with specificity for phosphoserine-proline bonds; peptidylprolyl cis/trans isomerase, NIMA-interacting 1 (PIN1AT); FUNCTIONS IN: peptidyl-prolyl cis-trans isomerase activity; INVOLVED IN: regulation of cell cycle; LOCATED IN: plasma membrane; EXPRESSED IN: 23 plant structures; EXPRESSED DURING: 13 growth sta…	peptidylprolyl cis/trans isomerase, NIMA-interacting 1	phosphorylation-specific peptidyl prolyl cis/trans isomerase (PPIase) with specificity for phosphoserine-proline bonds	peptidylprolyl cis/trans isomerase, NIMA-interacting 1 (PIN1AT); FUNCTIONS IN: peptidyl-prolyl cis-trans isomerase activity; INVOLVED IN: regulation of cell cycle; LOCATED IN: plasma membrane; EXPRESSED IN: 23 plant structures; EXPRESSED DURING: 13 growth stages; CONTAINS InterPro DOMAIN/s: Peptidyl-prolyl cis-trans isomerase, PpiC-type (InterPro:IPR000297); BEST Arabidopsis thaliana protein matc…	4.77	0.67	2.34	3.01	2.24	1.67	2.67	1.95	1.38	0.68	0.36	0.65	6.97	10.17	20.67	3.65	5.42	12.37	8.08	8.41	13	25.68	30.85	41.43	-0.643594
TCONS_00026833	Manes.04G161700	Chromosome04	+	9681	upstream	28335104	28337323	28344785	28346654	stress.biotic.PR-proteins	AT5G23400	no hits	(at5g23400 : 600.0) Leucine-rich repeat (LRR) family protein; INVOLVED IN: signal transduction, defense response; LOCATED IN: cell wall; EXPRESSED IN: 17 plant structures; EXPRESSED DURING: 10 growth stages; CONTAINS InterPro DOMAIN/s: Leucine-rich repeat-containing N-terminal domain, type 2 (InterPro:IPR013210), Leucine-rich repeat (InterPro:IPR001611); BEST Arabidopsis thaliana protein match is…	Leucine-rich repeat (LRR) family protein		Leucine-rich repeat (LRR) family protein; INVOLVED IN: signal transduction, defense response; LOCATED IN: cell wall; EXPRESSED IN: 17 plant structures; EXPRESSED DURING: 10 growth stages; CONTAINS InterPro DOMAIN/s: Leucine-rich repeat-containing N-terminal domain, type 2 (InterPro:IPR013210), Leucine-rich repeat (InterPro:IPR001611); BEST Arabidopsis thaliana protein match is: Leucine-rich repea…	0	0	0	2.12	0.62	0	1.16	1.83	0.78	0	0.03	0	0.65	0.3	0.43	8.32	4.04	0.85	22.1	20.46	2.71	2.1	2.58	1.07	0.754271
TCONS_00033174	Manes.05G190600	Chromosome05	+	35569	downstream	26371034	26378233	26334174	26342664	not assigned.no ontology	AT3G18140	loc_os03g47780	(loc_os03g47780.1 : 581.0) no description available & (at3g18140 : 559.0) Transducin/WD40 repeat-like superfamily protein; CONTAINS InterPro DOMAIN/s: WD40 repeat 2 (InterPro:IPR019782), WD40 repeat, conserved site (InterPro:IPR019775), WD40 repeat (InterPro:IPR001680), G-protein beta WD-40 repeat, region (InterPro:IPR020472), WD40 repeat-like-containing domain (InterPro:IPR011046), WD40-repeat-c…	Transducin/WD40 repeat-like superfamily protein	Eoncodes LST8-1, involved in regulating amino acid accumulation and the synthesis of myo-inositol and raffinose during plant adaptation to long days.	Transducin/WD40 repeat-like superfamily protein; CONTAINS InterPro DOMAIN/s: WD40 repeat 2 (InterPro:IPR019782), WD40 repeat, conserved site (InterPro:IPR019775), WD40 repeat (InterPro:IPR001680), G-protein beta WD-40 repeat, region (InterPro:IPR020472), WD40 repeat-like-containing domain (InterPro:IPR011046), WD40-repeat-containing domain (InterPro:IPR017986), WD40/YVTN repeat-like-containing do…	0.53	0.02	0.09	0	0.27	0	0.04	0	0	0.35	0.89	0.61	29.55	44.9	42.05	52.71	41.91	41.89	35.11	44.75	39.13	29.85	31.18	25.36	-0.760311
TCONS_00033498	Manes.05G208200	Chromosome05	+	82543	downstream	28328518	28334317	28249611	28251774	development.late embryogenesis abundant	AT2G44060	no hits	(at2g44060 : 454.0) Late embryogenesis abundant protein, group 2; FUNCTIONS IN: molecular_function unknown; INVOLVED IN: response to cadmium ion, response to desiccation, embryo development ending in seed dormancy; LOCATED IN: plasma membrane, membrane; EXPRESSED IN: 25 plant structures; EXPRESSED DURING: 14 growth stages; CONTAINS InterPro DOMAIN/s: Water stress and hypersensitive response domai…	Late embryogenesis abundant protein, group 2		Late embryogenesis abundant protein, group 2; FUNCTIONS IN: molecular_function unknown; INVOLVED IN: response to cadmium ion, response to desiccation, embryo development ending in seed dormancy; LOCATED IN: plasma membrane, membrane; EXPRESSED IN: 25 plant structures; EXPRESSED DURING: 14 growth stages; CONTAINS InterPro DOMAIN/s: Water stress and hypersensitive response domain (InterPro:IPR01399…	16.83	36.87	14.04	11.39	15.38	0.91	0	1.46	2.31	0	0	0.38	95.29	75.08	111.27	105.39	143.58	109.91	159.54	161.04	153.03	203.63	154	117.18	-0.699463
TCONS_00033864	Manes.05G018500	Chromosome05	-	3798	downstream	1347690	1348712	1351488	1354445	hormone metabolism.auxin.induced-regulated-responsive-activated	AT2G46690	no hits	(at2g46690 : 143.0) SAUR-like auxin-responsive protein family ; CONTAINS InterPro DOMAIN/s: Auxin responsive SAUR protein (InterPro:IPR003676); BEST Arabidopsis thaliana protein match is: SAUR-like auxin-responsive protein family (TAIR:AT3G61900.1)	SAUR-like auxin-responsive protein family		SAUR-like auxin-responsive protein family ; CONTAINS InterPro DOMAIN/s: Auxin responsive SAUR protein (InterPro:IPR003676); BEST Arabidopsis thaliana protein match is: SAUR-like auxin-responsive protein family (TAIR:AT3G61900.1); Has 1291 Blast hits to 1280 proteins in 26 species: Archae - 0; Bacteria - 0; Metazoa - 0; Fungi - 0; Plants - 1290; Viruses - 0; Other Eukaryotes - 1 (source: NCBI BLin…	4.45	2.91	3.19	1.26	2.36	0.77	0	0.72	0.43	0.44	0.48	0	216.14	231.91	122.71	72.2	64.83	70.31	14.4	25.4	14.16	11.13	26.53	12.78	0.89553
TCONS_00035118	Manes.05G096800	Chromosome05	-	98120	downstream	8052919	8055135	8151039	8151984	not assigned.unknown	AT1G07040	loc_os10g32680	(loc_os10g32680.3 : 322.0) no description available & (at1g07040 : 316.0) unknown protein; INVOLVED IN: biological_process unknown; LOCATED IN: chloroplast; EXPRESSED IN: 24 plant structures; EXPRESSED DURING: 14 growth stages; BEST Arabidopsis thaliana protein match is: unknown protein (TAIR:AT1G27030.1)			unknown protein; INVOLVED IN: biological_process unknown; LOCATED IN: chloroplast; EXPRESSED IN: 24 plant structures; EXPRESSED DURING: 14 growth stages; BEST Arabidopsis thaliana protein match is: unknown protein (TAIR:AT1G27030.1); Has 540 Blast hits to 538 proteins in 187 species: Archae - 0; Bacteria - 333; Metazoa - 0; Fungi - 0; Plants - 67; Viruses - 0; Other Eukaryotes - 140 (source: NCBI…	0.54	0.22	1.34	0	0	4.2	0.67	0	0.55	0	1.28	3.7	37.14	28.59	33.31	22.23	20.17	63.84	9.13	12.06	14.11	46.14	61.83	81.74	0.779154
TCONS_00040721	Manes.06G036900	Chromosome06	-	6652	downstream	10202738	10203811	10209390	10211304	RNA.regulation of transcription.AP2/EREBP, APETALA2/Ethylene-responsive element binding protein family	AT1G51120	no hits	(at1g51120 : 295.0) AP2/B3 transcription factor family protein; FUNCTIONS IN: DNA binding, sequence-specific DNA binding transcription factor activity; INVOLVED IN: regulation of transcription, DNA-dependent; LOCATED IN: nucleus; CONTAINS InterPro DOMAIN/s: DNA-binding, integrase-type (InterPro:IPR016177), Transcriptional factor B3 (InterPro:IPR003340), Pathogenesis-related transcriptional factor…	AP2/B3 transcription factor family protein		AP2/B3 transcription factor family protein; FUNCTIONS IN: DNA binding, sequence-specific DNA binding transcription factor activity; INVOLVED IN: regulation of transcription, DNA-dependent; LOCATED IN: nucleus; CONTAINS InterPro DOMAIN/s: DNA-binding, integrase-type (InterPro:IPR016177), Transcriptional factor B3 (InterPro:IPR003340), Pathogenesis-related transcriptional factor/ERF, DNA-binding (I…	3.13	0	1.43	0.69	1.32	1.72	0.95	0.56	1.06	0	0	0.47	12.93	6.05	7.29	3.48	4.33	6.25	2.92	1.75	4.07	0.93	1.18	0.94	0.849504
TCONS_00040723	Manes.06G036900	Chromosome06	-	6652	downstream	10202738	10203811	10209390	10211328	RNA.regulation of transcription.AP2/EREBP, APETALA2/Ethylene-responsive element binding protein family	AT1G51120	no hits	(at1g51120 : 295.0) AP2/B3 transcription factor family protein; FUNCTIONS IN: DNA binding, sequence-specific DNA binding transcription factor activity; INVOLVED IN: regulation of transcription, DNA-dependent; LOCATED IN: nucleus; CONTAINS InterPro DOMAIN/s: DNA-binding, integrase-type (InterPro:IPR016177), Transcriptional factor B3 (InterPro:IPR003340), Pathogenesis-related transcriptional factor…	AP2/B3 transcription factor family protein		AP2/B3 transcription factor family protein; FUNCTIONS IN: DNA binding, sequence-specific DNA binding transcription factor activity; INVOLVED IN: regulation of transcription, DNA-dependent; LOCATED IN: nucleus; CONTAINS InterPro DOMAIN/s: DNA-binding, integrase-type (InterPro:IPR016177), Transcriptional factor B3 (InterPro:IPR003340), Pathogenesis-related transcriptional factor/ERF, DNA-binding (I…	5.09	2.06	2.57	1.51	0	1.4	0	0.1	1.93	0.47	0.24	0	12.93	6.05	7.29	3.48	4.33	6.25	2.92	1.75	4.07	0.93	1.18	0.94	0.91766
TCONS_00041123	Manes.06G057500	Chromosome06	-	1684	upstream	16356990	16358619	16355304	16356935	not assigned.unknown	AT5G20190	no hits	(at5g20190 : 186.0) Tetratricopeptide repeat (TPR)-like superfamily protein; FUNCTIONS IN: binding; INVOLVED IN: biological_process unknown; LOCATED IN: chloroplast; CONTAINS InterPro DOMAIN/s: Tetratricopeptide-like helical (InterPro:IPR011990), Tetratricopeptide repeat-containing (InterPro:IPR013026); BEST Arabidopsis thaliana protein match is: Tetratricopeptide repeat (TPR)-like superfamily pr…	Tetratricopeptide repeat (TPR)-like superfamily protein		Tetratricopeptide repeat (TPR)-like superfamily protein; FUNCTIONS IN: binding; INVOLVED IN: biological_process unknown; LOCATED IN: chloroplast; CONTAINS InterPro DOMAIN/s: Tetratricopeptide-like helical (InterPro:IPR011990), Tetratricopeptide repeat-containing (InterPro:IPR013026); BEST Arabidopsis thaliana protein match is: Tetratricopeptide repeat (TPR)-like superfamily protein (TAIR:AT1G8013…	12.12	9.27	1.24	2.22	1.53	1.27	0.2	0.2	0.27	0	3.57	1.07	317.07	176.03	51.44	12.46	17.17	8.37	1.1	2.74	1.13	3.3	20.32	3.35	0.960235
TCONS_00059522	Manes.09G173900	Chromosome09	-	2153	upstream	28497275	28498435	28493236	28496282	not assigned.unknown	AT1G63930	no hits	(at1g63930 : 407.0) from the Czech roh meaning corner (ROH1); CONTAINS InterPro DOMAIN/s: Protein BYPASS related (InterPro:IPR008511); BEST Arabidopsis thaliana protein match is: Protein of unknown function (DUF793) (TAIR:AT4G23530.1)	from the Czech roh meaning corner		from the Czech roh meaning corner (ROH1); CONTAINS InterPro DOMAIN/s: Protein BYPASS related (InterPro:IPR008511); BEST Arabidopsis thaliana protein match is: Protein of unknown function (DUF793) (TAIR:AT4G23530.1); Has 150 Blast hits to 147 proteins in 21 species: Archae - 0; Bacteria - 0; Metazoa - 3; Fungi - 1; Plants - 145; Viruses - 0; Other Eukaryotes - 1 (source: NCBI BLink).	2.49	2.32	3.19	13.4	2.41	1	8.61	10.91	1.46	0.77	1.72	1.08	0.78	2.03	0.42	6.78	2.28	0.18	5.9	13.98	2.68	0	0.07	0.11	0.846243
TCONS_00059523	Manes.09G173900	Chromosome09	-	1811	upstream	28497275	28498435	28493236	28496624	not assigned.unknown	AT1G63930	no hits	(at1g63930 : 407.0) from the Czech roh meaning corner (ROH1); CONTAINS InterPro DOMAIN/s: Protein BYPASS related (InterPro:IPR008511); BEST Arabidopsis thaliana protein match is: Protein of unknown function (DUF793) (TAIR:AT4G23530.1)	from the Czech roh meaning corner		from the Czech roh meaning corner (ROH1); CONTAINS InterPro DOMAIN/s: Protein BYPASS related (InterPro:IPR008511); BEST Arabidopsis thaliana protein match is: Protein of unknown function (DUF793) (TAIR:AT4G23530.1); Has 150 Blast hits to 147 proteins in 21 species: Archae - 0; Bacteria - 0; Metazoa - 3; Fungi - 1; Plants - 145; Viruses - 0; Other Eukaryotes - 1 (source: NCBI BLink).	37.48	96.13	20.39	216.18	48.02	1.99	134.93	262.46	12.36	0.23	0.65	0.34	0.78	2.03	0.42	6.78	2.28	0.18	5.9	13.98	2.68	0	0.07	0.11	0.935974
TCONS_00060863	Manes.10G067700	Chromosome10	+	2447	upstream	9441357	9443254	9443804	9444526	hormone metabolism.abscisic acid.synthesis-degradation.degradation.8-hydroxylase	AT4G19230	no hits	(at4g19230 : 638.0) Encodes a protein with ABA 8-hydroxylase activity, involved in ABA catabolism. Member of the CYP707A gene family. CYP707A1 appears to play an important role in determining the ABA levels in dry seeds. Gene involved in postgermination growth. Overexpression of CYP707A1 leads to a decrease in ABA levels and a reduction in after-ripening period to break dormancy.; cytochrome P450…	cytochrome P450, family 707, subfamily A, polypeptide 1	Encodes a protein with ABA 8-hydroxylase activity, involved in ABA catabolism. Member of the CYP707A gene family. CYP707A1 appears to play an important role in determining the ABA levels in dry seeds. Gene involved in postgermination growth. Overexpression of CYP707A1 leads to a decrease in ABA levels and a reduction in after-ripening period to break dormancy.	cytochrome P450, family 707, subfamily A, polypeptide 1 (CYP707A1); FUNCTIONS IN: oxygen binding, (+)-abscisic acid 8-hydroxylase activity; INVOLVED IN: in 7 processes; LOCATED IN: endomembrane system; EXPRESSED IN: 18 plant structures; EXPRESSED DURING: 10 growth stages; CONTAINS InterPro DOMAIN/s: Cytochrome P450 (InterPro:IPR001128), Cytochrome P450, E-class, group I (InterPro:IPR002401), Cyto…	0	0.67	1.31	1.4	0.18	0.52	0	0.22	0.44	10.85	59.75	8.75	1.7	3.34	0.89	2.85	3.92	2.45	1.42	4.3	2.1	12.63	55.75	13.07	0.995554
TCONS_00065400	Manes.11G041900	Chromosome11	+	8038	upstream	3848268	3852048	3856306	3858144	signalling.receptor kinases.proline extensin like	AT3G24550	loc_os01g54700	(loc_os01g54700.1 : 245.0) no description available & (at3g24550 : 239.0) encodes an ortholog of Brassica napus proline extensin-like receptor kinase. Expression of the brassica gene is induced by wounding and fungal infection.; proline extensin-like receptor kinase 1 (PERK1); FUNCTIONS IN: protein kinase activity, ATP binding; INVOLVED IN: protein amino acid phosphorylation, response to fungus, …	proline extensin-like receptor kinase 1	Encodes a member of the proline-rich extensin-like receptor kinase (PERK) family. This family consists of 15 predicted receptor kinases (PMID: 15653807).	proline extensin-like receptor kinase 1 (PERK1); FUNCTIONS IN: protein kinase activity, ATP binding; INVOLVED IN: protein amino acid phosphorylation, response to fungus, response to wounding; LOCATED IN: plasma membrane; EXPRESSED IN: 25 plant structures; EXPRESSED DURING: 13 growth stages; CONTAINS InterPro DOMAIN/s: Protein kinase, ATP binding site (InterPro:IPR017441), Protein kinase, catalyti…	0	0	0	0	0.07	0	0	0	0	8.61	8.09	0	0.05	0.06	0.02	0.02	0.04	0.04	0	0.05	0.01	111.36	119.47	35.78	0.970705
TCONS_00065400	Manes.11G042000	Chromosome11	+	5989	downstream	3859013	3864133	3856306	3858144	signalling.receptor kinases.proline extensin like	AT3G24540	no hits	(at3g24540 : 273.0) Protein kinase superfamily protein; FUNCTIONS IN: protein serine/threonine kinase activity, protein kinase activity, kinase activity, ATP binding; INVOLVED IN: protein amino acid phosphorylation; CONTAINS InterPro DOMAIN/s: Protein kinase, ATP binding site (InterPro:IPR017441), Protein kinase, catalytic domain (InterPro:IPR000719), Serine/threonine-protein kinase domain (Inter…	Protein kinase superfamily protein	Encodes a member of the proline-rich extensin-like receptor kinase (PERK) family. This family consists of 15 predicted receptor kinases (PMID: 15653807).	Protein kinase superfamily protein; FUNCTIONS IN: protein serine/threonine kinase activity, protein kinase activity, kinase activity, ATP binding; INVOLVED IN: protein amino acid phosphorylation; CONTAINS InterPro DOMAIN/s: Protein kinase, ATP binding site (InterPro:IPR017441), Protein kinase, catalytic domain (InterPro:IPR000719), Serine/threonine-protein kinase domain (InterPro:IPR002290), Tyro…	0	0	0	0	0.07	0	0	0	0	8.61	8.09	0	0.17	0.06	0.04	0	0.08	0.04	0.02	0.03	0.01	69.83	94.81	38.01	0.923463
TCONS_00065400	Manes.11G042100	Chromosome11	+	15508	downstream	3872364	3873652	3856306	3858144	protein.postranslational modification.kinase.receptor like cytoplasmatic kinase V	AT1G52290	loc_os03g16260	(loc_os03g16260.1 : 181.0) no description available & (at1g52290 : 179.0) Protein kinase superfamily protein; FUNCTIONS IN: protein kinase activity, ATP binding; INVOLVED IN: protein amino acid phosphorylation; LOCATED IN: plasma membrane; EXPRESSED IN: 23 plant structures; EXPRESSED DURING: 14 growth stages; CONTAINS InterPro DOMAIN/s: Protein kinase, ATP binding site (InterPro:IPR017441), Prote…	Protein kinase superfamily protein	Encodes a member of the proline-rich extensin-like receptor kinase (PERK) family. This family consists of 15 predicted receptor kinases (PMID: 15653807).	Protein kinase superfamily protein; FUNCTIONS IN: protein kinase activity, ATP binding; INVOLVED IN: protein amino acid phosphorylation; LOCATED IN: plasma membrane; EXPRESSED IN: 23 plant structures; EXPRESSED DURING: 14 growth stages; CONTAINS InterPro DOMAIN/s: Protein kinase, ATP binding site (InterPro:IPR017441), Protein kinase, catalytic domain (InterPro:IPR000719), Serine-threonine/tyrosin…	0	0	0	0	0.07	0	0	0	0	8.61	8.09	0	0	0	0	0	0	0	0	0	0	8.02	4.07	1.56	0.934267
TCONS_00065400	Manes.11G042200	Chromosome11	+	19986	downstream	3874266	3878130	3856306	3858144	signalling.receptor kinases.proline extensin like	AT3G24540	no hits	(at3g24540 : 117.0) Protein kinase superfamily protein; FUNCTIONS IN: protein serine/threonine kinase activity, protein kinase activity, kinase activity, ATP binding; INVOLVED IN: protein amino acid phosphorylation; CONTAINS InterPro DOMAIN/s: Protein kinase, ATP binding site (InterPro:IPR017441), Protein kinase, catalytic domain (InterPro:IPR000719), Serine/threonine-protein kinase domain (Inter…	Protein kinase superfamily protein	Encodes a member of the proline-rich extensin-like receptor kinase (PERK) family. This family consists of 15 predicted receptor kinases (PMID: 15653807).	Protein kinase superfamily protein; FUNCTIONS IN: protein serine/threonine kinase activity, protein kinase activity, kinase activity, ATP binding; INVOLVED IN: protein amino acid phosphorylation; CONTAINS InterPro DOMAIN/s: Protein kinase, ATP binding site (InterPro:IPR017441), Protein kinase, catalytic domain (InterPro:IPR000719), Serine/threonine-protein kinase domain (InterPro:IPR002290), Tyro…	0	0	0	0	0.07	0	0	0	0	8.61	8.09	0	0	0	0	0	0	0	0.02	0	0	10.88	12.81	5.32	0.937723
TCONS_00065400	Manes.11G042300	Chromosome11	+	23205	downstream	3879088	3881349	3856306	3858144	signalling.receptor kinases.proline extensin like	AT3G24540	loc_os01g54700	(loc_os01g54700.1 : 229.0) no description available & (at3g24540 : 226.0) Protein kinase superfamily protein; FUNCTIONS IN: protein serine/threonine kinase activity, protein kinase activity, kinase activity, ATP binding; INVOLVED IN: protein amino acid phosphorylation; CONTAINS InterPro DOMAIN/s: Protein kinase, ATP binding site (InterPro:IPR017441), Protein kinase, catalytic domain (InterPro:IPR…	Protein kinase superfamily protein	Encodes a member of the proline-rich extensin-like receptor kinase (PERK) family. This family consists of 15 predicted receptor kinases (PMID: 15653807).	Protein kinase superfamily protein; FUNCTIONS IN: protein serine/threonine kinase activity, protein kinase activity, kinase activity, ATP binding; INVOLVED IN: protein amino acid phosphorylation; CONTAINS InterPro DOMAIN/s: Protein kinase, ATP binding site (InterPro:IPR017441), Protein kinase, catalytic domain (InterPro:IPR000719), Serine/threonine-protein kinase domain (InterPro:IPR002290), Tyro…	0	0	0	0	0.07	0	0	0	0	8.61	8.09	0	0.04	0	0	0	0	0	0	0	0	5.02	5.11	1.55	0.973093
TCONS_00065400	Manes.11G042400	Chromosome11	+	31154	downstream	3888341	3889298	3856306	3858144	signalling.receptor kinases.proline extensin like	AT3G24550	loc_os05g12680	(loc_os05g12680.1 : 95.5) no description available & (at3g24550 : 91.3) encodes an ortholog of Brassica napus proline extensin-like receptor kinase. Expression of the brassica gene is induced by wounding and fungal infection.; proline extensin-like receptor kinase 1 (PERK1); FUNCTIONS IN: protein kinase activity, ATP binding; INVOLVED IN: protein amino acid phosphorylation, response to fungus, re…	proline extensin-like receptor kinase 1	Encodes a member of the proline-rich extensin-like receptor kinase (PERK) family. This family consists of 15 predicted receptor kinases (PMID: 15653807).	proline extensin-like receptor kinase 1 (PERK1); FUNCTIONS IN: protein kinase activity, ATP binding; INVOLVED IN: protein amino acid phosphorylation, response to fungus, response to wounding; LOCATED IN: plasma membrane; EXPRESSED IN: 25 plant structures; EXPRESSED DURING: 13 growth stages; CONTAINS InterPro DOMAIN/s: Protein kinase, ATP binding site (InterPro:IPR017441), Protein kinase, catalyti…	0	0	0	0	0.07	0	0	0	0	8.61	8.09	0	0	0	0	0	0	0	0	0	0	6.02	5.41	0.44	0.998021
TCONS_00065400	Manes.11G042500	Chromosome11	+	37640	downstream	3892769	3895784	3856306	3858144	signalling.receptor kinases.proline extensin like	AT3G24550	loc_os05g12680	(loc_os05g12680.1 : 266.0) no description available & (at3g24550 : 261.0) encodes an ortholog of Brassica napus proline extensin-like receptor kinase. Expression of the brassica gene is induced by wounding and fungal infection.; proline extensin-like receptor kinase 1 (PERK1); FUNCTIONS IN: protein kinase activity, ATP binding; INVOLVED IN: protein amino acid phosphorylation, response to fungus, …	proline extensin-like receptor kinase 1	Encodes a member of the proline-rich extensin-like receptor kinase (PERK) family. This family consists of 15 predicted receptor kinases (PMID: 15653807).	proline extensin-like receptor kinase 1 (PERK1); FUNCTIONS IN: protein kinase activity, ATP binding; INVOLVED IN: protein amino acid phosphorylation, response to fungus, response to wounding; LOCATED IN: plasma membrane; EXPRESSED IN: 25 plant structures; EXPRESSED DURING: 13 growth stages; CONTAINS InterPro DOMAIN/s: Protein kinase, ATP binding site (InterPro:IPR017441), Protein kinase, catalyti…	0	0	0	0	0.07	0	0	0	0	8.61	8.09	0	0.03	0.03	0.07	0.69	0.64	0.14	1.11	1.53	0.03	64.52	58.24	10.96	0.991282
TCONS_00065400	Manes.11G042600	Chromosome11	+	57982	downstream	3913581	3916126	3856306	3858144	signalling.receptor kinases.proline extensin like	AT3G24550	no hits	(at3g24550 : 269.0) encodes an ortholog of Brassica napus proline extensin-like receptor kinase. Expression of the brassica gene is induced by wounding and fungal infection.; proline extensin-like receptor kinase 1 (PERK1); FUNCTIONS IN: protein kinase activity, ATP binding; INVOLVED IN: protein amino acid phosphorylation, response to fungus, response to wounding; LOCATED IN: plasma membrane; EXP…	proline extensin-like receptor kinase 1	Encodes a member of the proline-rich extensin-like receptor kinase (PERK) family. This family consists of 15 predicted receptor kinases (PMID: 15653807).	proline extensin-like receptor kinase 1 (PERK1); FUNCTIONS IN: protein kinase activity, ATP binding; INVOLVED IN: protein amino acid phosphorylation, response to fungus, response to wounding; LOCATED IN: plasma membrane; EXPRESSED IN: 25 plant structures; EXPRESSED DURING: 13 growth stages; CONTAINS InterPro DOMAIN/s: Protein kinase, ATP binding site (InterPro:IPR017441), Protein kinase, catalyti…	0	0	0	0	0.07	0	0	0	0	8.61	8.09	0	0.28	0.25	0.05	0	0	0	0.14	0.01	0.01	84.11	63.48	30.36	0.947324
TCONS_00065400	Manes.11G043000	Chromosome11	+	80730	downstream	3936985	3938874	3856306	3858144	not assigned.unknown	no hits	no hits	no hits & (original description: no original description)				0	0	0	0	0.07	0	0	0	0	8.61	8.09	0	0.04	0	0.03	0	0	0.06	0.11	0	0	7.86	9.54	5.72	0.879766
TCONS_00069665	Manes.11G134100	Chromosome11	-	91056	downstream	24566405	24567072	24657461	24664276	RNA.regulation of transcription.C2H2 zinc finger family	AT5G59820	no hits	(at5g59820 : 142.0) Encodes a zinc finger protein involved in high light and cold acclimation. Overexpression of this putative transcription factor increases the expression level of 9 cold-responsive genes and represses the expression level of 15 cold-responsive genes, including CBF genes. Also, lines overexpressing this gene exhibits a small but reproducible increase in freeze tolerance. Because…	C2H2-type zinc finger family protein	Encodes a zinc finger protein involved in high light and cold acclimation. Overexpression of this putative transcription factor increases the expression level of 9 cold-responsive genes and represses the expression level of 15 cold-responsive genes, including CBF genes. Also, lines overexpressing this gene exhibits a small but reproducible increase in freeze tolerance. Because of the repression o…	RESPONSIVE TO HIGH LIGHT 41 (RHL41); FUNCTIONS IN: sequence-specific DNA binding transcription factor activity, zinc ion binding, nucleic acid binding; INVOLVED IN: in 11 processes; LOCATED IN: intracellular; EXPRESSED IN: 24 plant structures; EXPRESSED DURING: 13 growth stages; CONTAINS InterPro DOMAIN/s: Zinc finger, C2H2-like (InterPro:IPR015880), Zinc finger, C2H2-type (InterPro:IPR007087); B…	0.46	0.49	2.6	0.68	0.72	2.24	1.06	0.91	1.99	3.04	2.12	9.46	0.07	0.35	0	0.07	0	0	0	0.13	0	14.38	7.32	15.71	0.786063
TCONS_00097416	Manes.16G102700	Chromosome16	-	6655	downstream	25824540	25828447	25831195	25832599	protein.degradation.ubiquitin.proteasom	AT2G19560	no hits	(at2g19560 : 636.0) encodes a protein with a PAM domain involved in ethylene signaling. eer5 mutants show ethylene hypersensitivity in relation to hypocotyl elongation. EER5 interacts with EIN2 and with COP9 in Y2H assays. EIN3 protein levels are the same in WT and eer5-1 mutants. EER5 may be involved in promoting a dampening of the ethylene response.; ENHANCED ETHYLENE RESPONSE 5 (EER5); CONTAIN…	proteasome family protein	encodes a protein with a PAM domain involved in ethylene signaling. eer5 mutants show ethylene hypersensitivity in relation to hypocotyl elongation. EER5 interacts with EIN2 and with COP9 in Y2H assays. EIN3 protein levels are the same in WT and eer5-1 mutants. EER5 may be involved in promoting a dampening of the ethylene response.	ENHANCED ETHYLENE RESPONSE 5 (EER5); CONTAINS InterPro DOMAIN/s: Proteasome component (PCI) domain (InterPro:IPR000717), PCI/PINT associated module (InterPro:IPR013143); Has 771 Blast hits to 770 proteins in 220 species: Archae - 0; Bacteria - 0; Metazoa - 260; Fungi - 323; Plants - 58; Viruses - 0; Other Eukaryotes - 130 (source: NCBI BLink).	6.12	2.24	0.33	2.49	2.73	0.73	0.1	1.05	0.81	0.12	0.33	0.94	12.65	11.07	8.61	9.34	9.3	10.21	8.16	8.61	10.14	7.54	7.86	8.44	0.816693
TCONS_00099153	Manes.17G056800	Chromosome17	+	5973	downstream	19539855	19545693	19539036	19539720	signalling.receptor kinases.leucine rich repeat VI	AT4G18640	no hits	(at4g18640 : 639.0) Required for root hair elongation during tip growth.; morphogenesis of root hair 1 (MRH1); FUNCTIONS IN: protein serine/threonine kinase activity, protein kinase activity, ATP binding; INVOLVED IN: protein amino acid phosphorylation, transmembrane receptor protein tyrosine kinase signaling pathway, root hair cell differentiation; LOCATED IN: endomembrane system; EXPRESSED IN: …	Leucine-rich repeat protein kinase family protein	Required for root hair elongation during tip growth.	morphogenesis of root hair 1 (MRH1); FUNCTIONS IN: protein serine/threonine kinase activity, protein kinase activity, ATP binding; INVOLVED IN: protein amino acid phosphorylation, transmembrane receptor protein tyrosine kinase signaling pathway, root hair cell differentiation; LOCATED IN: endomembrane system; EXPRESSED IN: 23 plant structures; EXPRESSED DURING: 15 growth stages; CONTAINS InterPro…	0	1.18	0.68	0.57	0.65	1.08	0.16	0.94	0.85	0.32	4.79	10.49	1	1.12	0.73	0.72	1.18	0.4	0.93	1.19	0.94	1.89	2.97	5.76	0.955739
TCONS_00105050	Manes.18G145300	Chromosome18	+	6918	upstream	24116391	24118513	24123309	24130323	not assigned.unknown	AT5G58110	no hits	(at5g58110 : 199.0) chaperone binding;ATPase activators; FUNCTIONS IN: ATPase activator activity, chaperone binding; INVOLVED IN: biological_process unknown; LOCATED IN: cytoplasm; EXPRESSED IN: 23 plant structures; EXPRESSED DURING: 15 growth stages; CONTAINS InterPro DOMAIN/s: Activator of Hsp90 ATPase, N-terminal (InterPro:IPR015310)	chaperone binding;ATPase activators		chaperone binding;ATPase activators; FUNCTIONS IN: ATPase activator activity, chaperone binding; INVOLVED IN: biological_process unknown; LOCATED IN: cytoplasm; EXPRESSED IN: 23 plant structures; EXPRESSED DURING: 15 growth stages; CONTAINS InterPro DOMAIN/s: Activator of Hsp90 ATPase, N-terminal (InterPro:IPR015310); Has 297 Blast hits to 292 proteins in 99 species: Archae - 0; Bacteria - 0; Met…	66.23	23.3	110.9	33.29	60.84	82.11	42.4	59.46	52.01	237.26	122.95	216.13	8.78	10.15	21.29	9.55	11.4	18.98	11.81	14.65	14.65	34.22	24.71	42.08	0.951066
TCONS_00046658	Manes.07G101300	Chromosome07	-	38676	downstream	22945455	22955336	22984131	22987785	amino acid metabolism.synthesis.aromatic aa.tryptophan.anthranilate synthase	AT2G28880	no hits	(at2g28880 : 1022.0) embryo defective 1997 (emb1997); FUNCTIONS IN: oxo-acid-lyase activity, catalytic activity, anthranilate synthase activity; INVOLVED IN: embryo development ending in seed dormancy; LOCATED IN: chloroplast; EXPRESSED IN: 20 plant structures; EXPRESSED DURING: 6 growth stages; CONTAINS InterPro DOMAIN/s: Glutamine amidotransferase class-I, C-terminal (InterPro:IPR000991), Gluta…	para-aminobenzoate (PABA) synthase family protein	ADCS encodes a protein that has two functional domains. The N-terminal domain has glutamine amidotransferase activity while the C-terminal domain has aminodeoxychorismate synthase (ADCS) activity. These two domains act together to catalyze the transformation of chorismate to 4-amino-4-deoxychorismate. This reaction is required for 4-aminobenzoate (pABA) production and ultimately for folate biosyn…	embryo defective 1997 (emb1997); FUNCTIONS IN: oxo-acid-lyase activity, catalytic activity, anthranilate synthase activity; INVOLVED IN: embryo development ending in seed dormancy; LOCATED IN: chloroplast; EXPRESSED IN: 20 plant structures; EXPRESSED DURING: 6 growth stages; CONTAINS InterPro DOMAIN/s: Glutamine amidotransferase class-I, C-terminal (InterPro:IPR000991), Glutamine amidotransferase…	4.16	0.72	0.56	0.1	0.6	0.14	0.23	0.16	0	0.02	0	0	55.83	44.69	11.47	15.02	34.1	5.78	5.81	10	3.38	6.39	5.66	4.5	0.806965
