# Supplementary material for: Strand-specific RNA-seq based identification and functional prediction of drought-responsive lncRNAs in cassava
Source: BMC Genomics. 2019 Mar 13;20:214. doi: 10.1186/s12864-019-5585-5 (PMC6417064; doi:10.1186/s12864-019-5585-5)
Supplement: Supplementary file 3 — Table S2. Prediction of lncRNAs acting as miRNA target mimics. (XLSX 30 kb) [file 12864_2019_5585_MOESM3_ESM.xlsx]

## Sheet: Sheet1
Table. S2 Prediction of lncRNAs acting as miRNA target mimics.
miRNA_Acc.	Target_Acc_lncRNA	Cor	Target_Acc_gene	mapman_ANN	At_homolog	rice_homolog	mapman_description	Tair10_short_descrip	Tair10_func_summary	Tair10_ANN	BL00	BL03	BL24	FEL00	FEL03	FEL24	FL00	FL03	FL24	RT00	RT03	RT24	BL00g	BL03g	BL24g	FEL00g	FEL03g	FEL24g	FL00g	FL03g	FL24g	RT00g	RT03g	RT24g
mes-miR156a	TCONS_00072359	0.961692	Manes.03G129800	TCA / org transformation.TCA.aconitase	AT2G28190	no hits	(at2g05710 : 1625.0) Encodes an aconitase that can catalyze the conversion of citrate to isocitrate through a cis-aconitate intermediate, indicating that it may participate in the TCA cycle and other primary metabolic pathways. The protein is believed to accumulate in the mitochondria and the cytosol. It affects CSD2 (At2g28190 - a superoxide dismutase) transcript levels and may play a role in th…	copper/zinc superoxide dismutase 2	Encodes a chloroplastic copper/zinc superoxide dismutase CSD2 that can detoxify superoxide radicals. Its expression is affected by miR398-directed mRNA cleavage. Activation depends totally on CCS. Overexpression of a miR398-resistant form of CSD2 leads to more dramatic improvements in stress (hight light, Cu2+ and methyl viologen) tolerance than overexpression of wild-type CSD2.	copper/zinc superoxide dismutase 2 (CSD2); FUNCTIONS IN: superoxide dismutase activity; INVOLVED IN: in 6 processes; LOCATED IN: thylakoid, apoplast, chloroplast stroma, chloroplast; EXPRESSED IN: 29 plant structures; EXPRESSED DURING: 14 growth stages; CONTAINS InterPro DOMAIN/s: Superoxide dismutase, copper/zinc, binding site (InterPro:IPR018152), Superoxide dismutase, copper/zinc binding (Inte…	0	0.16	0.9	0.11	0	0.57	0.25	0.32	0.43	1.33	0.58	3.45	3.49	3.11	14.92	1.71	0.97	19.56	1.2	0.7	5.34	13.16	8	65.6
mes-miR156a	TCONS_00041123	0.935793	Manes.15G076100	hormone metabolism.gibberelin.synthesis-degradation	AT4G21200	no hits	(at4g21200 : 365.0) Encodes a protein with gibberellin 2-oxidase activity which acts specifically on C-20 gibberellins.; gibberellin 2-oxidase 8 (GA2OX8); FUNCTIONS IN: C-20 gibberellin 2-beta-dioxygenase activity; INVOLVED IN: gibberellin metabolic process; LOCATED IN: cellular_component unknown; EXPRESSED IN: sepal, flower; EXPRESSED DURING: petal differentiation and expansion stage; BEST Arabi…	gibberellin 2-oxidase 8	Encodes a protein with gibberellin 2-oxidase activity which acts specifically on C-20 gibberellins.	gibberellin 2-oxidase 8 (GA2OX8); CONTAINS InterPro DOMAIN/s: Oxoglutarate/iron-dependent oxygenase (InterPro:IPR005123); BEST Arabidopsis thaliana protein match is: gibberellin 2-oxidase 7 (TAIR:AT1G50960.1); Has 8586 Blast hits to 8547 proteins in 1007 species: Archae - 0; Bacteria - 1133; Metazoa - 115; Fungi - 1020; Plants - 4926; Viruses - 0; Other Eukaryotes - 1392 (source: NCBI BLink).	12.12	9.27	1.24	2.22	1.53	1.27	0.2	0.2	0.27	0	3.57	1.07	256.17	169.15	34.14	20.75	76.71	9.22	6.73	21.68	3.84	0.14	0.07	0.12
mes-miR156k	TCONS_00068353	0.977358	Manes.09G032800	development.squamosa promoter binding like (SPL)	AT2G42200	no hits	(at2g42200 : 187.0) Encodes a putative transcriptional regulator that is involved in the vegetative to reproductive phase transition. Expression is regulated by MIR156b. SPL activity nonautonomously inhibits initiation of new leaves at the shoot apical meristem.; squamosa promoter binding protein-like 9 (SPL9); FUNCTIONS IN: sequence-specific DNA binding transcription factor activity; INVOLVED IN…	squamosa promoter binding protein-like 9	Encodes a putative transcriptional regulator that is involved in the vegetative to reproductive phase transition. Expression is regulated by MIR156b. SPL activity nonautonomously inhibits initiation of new leaves at the shoot apical meristem.	squamosa promoter binding protein-like 9 (SPL9); FUNCTIONS IN: sequence-specific DNA binding transcription factor activity; INVOLVED IN: vegetative to reproductive phase transition of meristem, regulation of leaf formation, leaf development, regulation of transcription; LOCATED IN: nucleus; EXPRESSED IN: 22 plant structures; EXPRESSED DURING: 12 growth stages; CONTAINS InterPro DOMAIN/s: Transcri…	0.08	0.07	0.17	0.43	0.59	0.23	3.47	2.09	1.22	0.66	0.38	0.15	0.38	0.19	0.38	0.24	0.62	0.03	6.63	3.57	1.13	0.49	0.52	0.29
mes-miR156k	TCONS_00033864	0.944726	Manes.12G121800	C1-metabolism.glycine hydroxymethyltransferase	AT4G37930	no hits	(at4g37930 : 921.0) Encodes a protein with mitochondrial serine hydroxymethyltransferase activity, which functions in the photorespiratory pathway, catalyzes the conversion of serine and tetrahydrofolate to glycine and 5,10-methylene tetrahydrofolate. Involved in controlling cell damage caused by abiotic stress, such as high light and salt and the hypersensitive defense response of plants.; serin…	serine transhydroxymethyltransferase 1	Encodes a protein with mitochondrial serine hydroxymethyltransferase activity, which functions in the photorespiratory pathway, catalyzes the conversion of serine and tetrahydrofolate to glycine and 5,10-methylene tetrahydrofolate. Involved in controlling cell damage caused by abiotic stress, such as high light and salt and the hypersensitive defense response of plants.	serine transhydroxymethyltransferase 1 (SHM1); FUNCTIONS IN: poly(U) RNA binding, glycine hydroxymethyltransferase activity; INVOLVED IN: in 8 processes; LOCATED IN: in 9 components; EXPRESSED IN: 28 plant structures; EXPRESSED DURING: 17 growth stages; CONTAINS InterPro DOMAIN/s: Pyridoxal phosphate-dependent transferase, major domain (InterPro:IPR015424), Serine hydroxymethyltransferase, pyrido…	4.45	2.91	3.19	1.26	2.36	0.77	0	0.72	0.43	0.44	0.48	0	1026.51	892.48	694.85	522.18	543.88	381.35	65.81	177.68	201.25	1.81	1.43	2
mes-miR164a	TCONS_00068353	0.939283	Manes.10G083400	protein.postranslational modification	AT1G32640	no hits	(at1g32640 : 148.0) Encodes a MYC-related transcriptional activator with a typical DNA binding domain of a basic helix-loop-helix leucine zipper motif. Binds to an extended G-Box promoter motif. Its transcription is induced by dehydration stress and ABA treatment. Negative regulator of blue light帽mediated photomorphogenic growth and blue and far-red-light帽regulated gene expression. Positive regul…	Basic helix-loop-helix (bHLH) DNA-binding family protein	Encodes a MYC-related transcriptional activator with a typical DNA binding domain of a basic helix-loop-helix leucine zipper motif. Binds to an extended G-Box promoter motif and interacts with Jasmonate ZIM-domain proteins. Its transcription is induced by dehydration stress and ABA treatment. Negative regulator of blue light鈥搈ediated photomorphogenic growth and blue and far-red-light鈥搑egulated ge…	MYC2; FUNCTIONS IN: DNA binding, transcription activator activity, sequence-specific DNA binding transcription factor activity; INVOLVED IN: in 13 processes; LOCATED IN: nucleus; EXPRESSED IN: 26 plant structures; EXPRESSED DURING: 13 growth stages; CONTAINS InterPro DOMAIN/s: Helix-loop-helix DNA-binding domain (InterPro:IPR001092), Helix-loop-helix DNA-binding (InterPro:IPR011598); BEST Arabido…	0.08	0.07	0.17	0.43	0.59	0.23	3.47	2.09	1.22	0.66	0.38	0.15	0.14	0.11	0.18	0.2	0.13	0	9.36	2.56	1.19	0.71	0.69	0.18
mes-miR164d	TCONS_00069665	0.957594	Manes.11G063300	transport.ABC transporters and multidrug resistance systems	AT1G15520	no hits	(at1g15520 : 2078.0) ABC transporter family involved in ABA transport and resistance to lead. Localizes to plasma membrane. Upregulated by lead. Expressed in leaves, flowers, stomata and roots.; pleiotropic drug resistance 12 (PDR12); CONTAINS InterPro DOMAIN/s: ATPase, AAA+ type, core (InterPro:IPR003593), ABC transporter-like (InterPro:IPR003439), Plant PDR ABC transporter associated (InterPro:…	pleiotropic drug resistance 12	ABC transporter family involved in ABA transport and resistance to lead. Localizes to plasma membrane. Upregulated by lead. Expressed in leaves, flowers, stomata and roots.	pleiotropic drug resistance 12 (PDR12); CONTAINS InterPro DOMAIN/s: ATPase, AAA+ type, core (InterPro:IPR003593), ABC transporter-like (InterPro:IPR003439), Plant PDR ABC transporter associated (InterPro:IPR013581), ABC-2 type transporter (InterPro:IPR013525); BEST Arabidopsis thaliana protein match is: pleiotropic drug resistance 11 (TAIR:AT1G66950.1); Has 377983 Blast hits to 279992 proteins in…	0.46	0.49	2.6	0.68	0.72	2.24	1.06	0.91	1.99	3.04	2.12	9.46	0.01	0.01	0	0.02	0.02	0	0.1	0.02	0.04	4.7	2.28	16.94
mes-miR169a	TCONS_00068353	0.971991	Manes.03G181500	signalling.G-proteins	AT5G19320	no hits	(at5g19320 : 637.0) Encodes RAN GTPase activating protein 2. The protein is localized to the nuclear envelope during interphase.; RAN GTPase activating protein 2 (RANGAP2); FUNCTIONS IN: RAN GTPase activator activity; INVOLVED IN: response to salt stress, nucleocytoplasmic transport; LOCATED IN: nuclear envelope, endoplasmic reticulum, plasma membrane, chloroplast; EXPRESSED IN: 23 plant structur…	RAN GTPase activating protein 2	Encodes RAN GTPase activating protein 2. The protein is localized to the nuclear envelope during interphase.	RAN GTPase activating protein 2 (RANGAP2); FUNCTIONS IN: RAN GTPase activator activity; INVOLVED IN: response to salt stress, nucleocytoplasmic transport; LOCATED IN: nuclear envelope, endoplasmic reticulum, plasma membrane, chloroplast; EXPRESSED IN: 23 plant structures; EXPRESSED DURING: 13 growth stages; BEST Arabidopsis thaliana protein match is: RAN GTPase activating protein 1 (TAIR:AT3G6313…	0.08	0.07	0.17	0.43	0.59	0.23	3.47	2.09	1.22	0.66	0.38	0.15	1.18	0.72	0.64	2.01	1.7	0.43	8.23	6.39	3.3	0.82	0.87	1.03
mes-miR169a	TCONS_00068353	0.960479	Manes.05G106500	development.unspecified	AT1G69440	no hits	(at1g69440 : 1288.0) Encodes ARGONAUTE7, a member of the ARGONAUTE family, characterised by the presence of PAZ and PIWI domains. Involved in the regulation of developmental timing. Required for the accumulation of TAS3 ta-siRNAs but not for accumulation of miR171, miR173, miR390 or mi391. Localized in mature rosette leaves and floral buds.; ARGONAUTE7 (AGO7); FUNCTIONS IN: nucleic acid binding; …	Argonaute family protein	Encodes ARGONAUTE7, a member of the ARGONAUTE family, characterised by the presence of PAZ and PIWI domains. Involved in the regulation of developmental timing. Required for the accumulation of TAS3 ta-siRNAs but not for accumulation of miR171, miR173, miR390 or mi391. Localized in mature rosette leaves and floral buds.	ARGONAUTE7 (AGO7); FUNCTIONS IN: nucleic acid binding; INVOLVED IN: production of ta-siRNAs involved in RNA interference, vegetative phase change, production of lsiRNA involved in RNA interference, regulation of development, heterochronic, gene silencing by miRNA; LOCATED IN: cellular_component unknown; EXPRESSED IN: 18 plant structures; EXPRESSED DURING: 11 growth stages; CONTAINS InterPro DOMAI…	0.08	0.07	0.17	0.43	0.59	0.23	3.47	2.09	1.22	0.66	0.38	0.15	2.94	2.45	0.84	6.02	9.07	2.43	28.36	19.56	8.57	1.02	0.88	0.53
mes-miR169aa	TCONS_00068353	0.976044	Manes.05G184000	development.unspecified	AT4G37750	no hits	(at4g37750 : 432.0) ANT is required for control of cell proliferation and encodes a putative transcriptional regulator similar to AP2. Loss of function alleles have reduced fertility, abnormal ovules and abnormal lateral organs. Expressed specifically in the chalaza and in floral organ primordia.; AINTEGUMENTA (ANT); CONTAINS InterPro DOMAIN/s: DNA-binding, integrase-type (InterPro:IPR016177), Pa…	Integrase-type DNA-binding superfamily protein	ANT is required for control of cell proliferation and encodes a putative transcriptional regulator similar to AP2. Loss of function alleles have reduced fertility, abnormal ovules and abnormal lateral organs. Expressed specifically in the chalaza and in floral organ primordia.	AINTEGUMENTA (ANT); CONTAINS InterPro DOMAIN/s: DNA-binding, integrase-type (InterPro:IPR016177), Pathogenesis-related transcriptional factor/ERF, DNA-binding (InterPro:IPR001471); BEST Arabidopsis thaliana protein match is: Integrase-type DNA-binding superfamily protein (TAIR:AT1G72570.1); Has 7251 Blast hits to 5191 proteins in 264 species: Archae - 0; Bacteria - 9; Metazoa - 18; Fungi - 8; Pla…	0.08	0.07	0.17	0.43	0.59	0.23	3.47	2.09	1.22	0.66	0.38	0.15	0.09	0.16	0.32	0.94	0.27	0.16	26.2	11.13	6.62	0.01	0.12	0
mes-miR169ab	TCONS_00068353	0.976044	Manes.05G184000	development.unspecified	AT4G37750	no hits	(at4g37750 : 432.0) ANT is required for control of cell proliferation and encodes a putative transcriptional regulator similar to AP2. Loss of function alleles have reduced fertility, abnormal ovules and abnormal lateral organs. Expressed specifically in the chalaza and in floral organ primordia.; AINTEGUMENTA (ANT); CONTAINS InterPro DOMAIN/s: DNA-binding, integrase-type (InterPro:IPR016177), Pa…	Integrase-type DNA-binding superfamily protein	ANT is required for control of cell proliferation and encodes a putative transcriptional regulator similar to AP2. Loss of function alleles have reduced fertility, abnormal ovules and abnormal lateral organs. Expressed specifically in the chalaza and in floral organ primordia.	AINTEGUMENTA (ANT); CONTAINS InterPro DOMAIN/s: DNA-binding, integrase-type (InterPro:IPR016177), Pathogenesis-related transcriptional factor/ERF, DNA-binding (InterPro:IPR001471); BEST Arabidopsis thaliana protein match is: Integrase-type DNA-binding superfamily protein (TAIR:AT1G72570.1); Has 7251 Blast hits to 5191 proteins in 264 species: Archae - 0; Bacteria - 9; Metazoa - 18; Fungi - 8; Pla…	0.08	0.07	0.17	0.43	0.59	0.23	3.47	2.09	1.22	0.66	0.38	0.15	0.09	0.16	0.32	0.94	0.27	0.16	26.2	11.13	6.62	0.01	0.12	0
mes-miR169ad	TCONS_00046658	0.920581	Manes.07G019500	protein.postranslational modification	AT1G10940	loc_os04g35240	(at1g10940 : 573.0) Encodes a plant protein kinase similar to the calcium/calmodulin-dependent protein kinase subfamily and the SNF1 kinase subfamily (SnRK2) whose activity is activated by ionic (salt) and non-ionic (mannitol) osmotic stress. Kinase activity of its homolog in tobacco is induced by hyperosmotic condition within 1 minute.; Protein kinase superfamily protein; CONTAINS InterPro DOMAI…	Protein kinase superfamily protein	Encodes a plant protein kinase similar to the calcium/calmodulin-dependent protein kinase subfamily and the SNF1 kinase subfamily (SnRK2) whose activity is activated by ionic (salt) and non-ionic (mannitol) osmotic stress. Kinase activity of its homolog in tobacco is induced by hyperosmotic condition within 1 minute.	SNF1-related protein kinase 2.4 (SNRK2.4); CONTAINS InterPro DOMAIN/s: Protein kinase, ATP binding site (InterPro:IPR017441), Serine/threonine-protein kinase domain (InterPro:IPR002290), Serine/threonine-protein kinase-like domain (InterPro:IPR017442), Protein kinase-like domain (InterPro:IPR011009), Serine/threonine-protein kinase, active site (InterPro:IPR008271), Protein kinase, catalytic doma…	4.16	0.72	0.56	0.1	0.6	0.14	0.23	0.16	0	0.02	0	0	60.03	37.96	25.89	34.18	27.94	32.07	24.03	29.13	28.94	24.67	26.72	26.65
mes-miR169b	TCONS_00068353	0.971991	Manes.03G181500	signalling.G-proteins	AT5G19320	no hits	(at5g19320 : 637.0) Encodes RAN GTPase activating protein 2. The protein is localized to the nuclear envelope during interphase.; RAN GTPase activating protein 2 (RANGAP2); FUNCTIONS IN: RAN GTPase activator activity; INVOLVED IN: response to salt stress, nucleocytoplasmic transport; LOCATED IN: nuclear envelope, endoplasmic reticulum, plasma membrane, chloroplast; EXPRESSED IN: 23 plant structur…	RAN GTPase activating protein 2	Encodes RAN GTPase activating protein 2. The protein is localized to the nuclear envelope during interphase.	RAN GTPase activating protein 2 (RANGAP2); FUNCTIONS IN: RAN GTPase activator activity; INVOLVED IN: response to salt stress, nucleocytoplasmic transport; LOCATED IN: nuclear envelope, endoplasmic reticulum, plasma membrane, chloroplast; EXPRESSED IN: 23 plant structures; EXPRESSED DURING: 13 growth stages; BEST Arabidopsis thaliana protein match is: RAN GTPase activating protein 1 (TAIR:AT3G6313…	0.08	0.07	0.17	0.43	0.59	0.23	3.47	2.09	1.22	0.66	0.38	0.15	1.18	0.72	0.64	2.01	1.7	0.43	8.23	6.39	3.3	0.82	0.87	1.03
mes-miR169b	TCONS_00068353	0.960479	Manes.05G106500	development.unspecified	AT1G69440	no hits	(at1g69440 : 1288.0) Encodes ARGONAUTE7, a member of the ARGONAUTE family, characterised by the presence of PAZ and PIWI domains. Involved in the regulation of developmental timing. Required for the accumulation of TAS3 ta-siRNAs but not for accumulation of miR171, miR173, miR390 or mi391. Localized in mature rosette leaves and floral buds.; ARGONAUTE7 (AGO7); FUNCTIONS IN: nucleic acid binding; …	Argonaute family protein	Encodes ARGONAUTE7, a member of the ARGONAUTE family, characterised by the presence of PAZ and PIWI domains. Involved in the regulation of developmental timing. Required for the accumulation of TAS3 ta-siRNAs but not for accumulation of miR171, miR173, miR390 or mi391. Localized in mature rosette leaves and floral buds.	ARGONAUTE7 (AGO7); FUNCTIONS IN: nucleic acid binding; INVOLVED IN: production of ta-siRNAs involved in RNA interference, vegetative phase change, production of lsiRNA involved in RNA interference, regulation of development, heterochronic, gene silencing by miRNA; LOCATED IN: cellular_component unknown; EXPRESSED IN: 18 plant structures; EXPRESSED DURING: 11 growth stages; CONTAINS InterPro DOMAI…	0.08	0.07	0.17	0.43	0.59	0.23	3.47	2.09	1.22	0.66	0.38	0.15	2.94	2.45	0.84	6.02	9.07	2.43	28.36	19.56	8.57	1.02	0.88	0.53
mes-miR169l	TCONS_00094107	0.769425	Manes.01G185600	RNA.regulation of transcription.zf-HD	AT1G69600	no hits	(at1g69600 : 125.0) Encodes ZFHD1, a member of the zinc finger homeodomain transcriptional factor family. Binds to the 62 bp promoter region of ERD1 (early responsive to dehydration stress 1). Expression of ZFHD1 is induced by drought, high salinity and abscisic acid.; zinc finger homeodomain 1 (ZFHD1); CONTAINS InterPro DOMAIN/s: Homeobox domain, ZF-HD class (InterPro:IPR006455), ZF-HD homeobox …	zinc finger homeodomain 1	Encodes ZFHD1, a member of the zinc finger homeodomain transcriptional factor family. Binds to the 62 bp promoter region of ERD1 (early responsive to dehydration stress 1). Expression of ZFHD1 is induced by drought, high salinity and abscisic acid.	zinc finger homeodomain 1 (ZFHD1); CONTAINS InterPro DOMAIN/s: Homeobox domain, ZF-HD class (InterPro:IPR006455), ZF-HD homeobox protein, Cys/His-rich dimerisation domain (InterPro:IPR006456), Homeodomain-related (InterPro:IPR012287); BEST Arabidopsis thaliana protein match is: homeobox protein 26 (TAIR:AT5G60480.1); Has 480 Blast hits to 471 proteins in 33 species: Archae - 0; Bacteria - 0; Meta…	0	0	0.67	0	0.57	0.18	0	0.61	2.01	0	0.16	0.22	0.63	0.4	3.66	7.95	2.2	9.31	12.14	9.53	27.33	0	0.02	0
mes-miR169m	TCONS_00094107	0.769425	Manes.01G185600	RNA.regulation of transcription.zf-HD	AT1G69600	no hits	(at1g69600 : 125.0) Encodes ZFHD1, a member of the zinc finger homeodomain transcriptional factor family. Binds to the 62 bp promoter region of ERD1 (early responsive to dehydration stress 1). Expression of ZFHD1 is induced by drought, high salinity and abscisic acid.; zinc finger homeodomain 1 (ZFHD1); CONTAINS InterPro DOMAIN/s: Homeobox domain, ZF-HD class (InterPro:IPR006455), ZF-HD homeobox …	zinc finger homeodomain 1	Encodes ZFHD1, a member of the zinc finger homeodomain transcriptional factor family. Binds to the 62 bp promoter region of ERD1 (early responsive to dehydration stress 1). Expression of ZFHD1 is induced by drought, high salinity and abscisic acid.	zinc finger homeodomain 1 (ZFHD1); CONTAINS InterPro DOMAIN/s: Homeobox domain, ZF-HD class (InterPro:IPR006455), ZF-HD homeobox protein, Cys/His-rich dimerisation domain (InterPro:IPR006456), Homeodomain-related (InterPro:IPR012287); BEST Arabidopsis thaliana protein match is: homeobox protein 26 (TAIR:AT5G60480.1); Has 480 Blast hits to 471 proteins in 33 species: Archae - 0; Bacteria - 0; Meta…	0	0	0.67	0	0.57	0.18	0	0.61	2.01	0	0.16	0.22	0.63	0.4	3.66	7.95	2.2	9.31	12.14	9.53	27.33	0	0.02	0
mes-miR171b	TCONS_00080372	0.903761	Manes.16G004300	protein.degradation.aspartate protease	AT1G11910	no hits	(at1g11910 : 775.0) Encodes an aspartic proteinase that forms a heterodimer and is stable over a broad pH range (ph 3-8).; aspartic proteinase A1 (APA1); FUNCTIONS IN: endopeptidase activity; INVOLVED IN: proteolysis, response to salt stress; LOCATED IN: vacuole; EXPRESSED IN: 25 plant structures; EXPRESSED DURING: 16 growth stages; CONTAINS InterPro DOMAIN/s: Saposin-like (InterPro:IPR011001), P…	aspartic proteinase A1	Encodes an aspartic proteinase that forms a heterodimer and is stable over a broad pH range (ph 3-8).	aspartic proteinase A1 (APA1); FUNCTIONS IN: endopeptidase activity; INVOLVED IN: proteolysis, response to salt stress; LOCATED IN: vacuole; EXPRESSED IN: 25 plant structures; EXPRESSED DURING: 16 growth stages; CONTAINS InterPro DOMAIN/s: Saposin-like (InterPro:IPR011001), Peptidase aspartic (InterPro:IPR021109), Peptidase aspartic, catalytic (InterPro:IPR009007), Saposin-like type B, 1 (InterPr…	0	0	0	0	0	0	0	0	0	0	0.78	8.13	13.05	16.34	32.85	5.06	9.13	11.84	10.05	6.32	14.82	149.49	107.81	336.97
mes-miR171g	TCONS_00072359	0.961692	Manes.03G129800	TCA / org transformation.TCA.aconitase	AT2G28190	no hits	(at2g05710 : 1625.0) Encodes an aconitase that can catalyze the conversion of citrate to isocitrate through a cis-aconitate intermediate, indicating that it may participate in the TCA cycle and other primary metabolic pathways. The protein is believed to accumulate in the mitochondria and the cytosol. It affects CSD2 (At2g28190 - a superoxide dismutase) transcript levels and may play a role in th…	copper/zinc superoxide dismutase 2	Encodes a chloroplastic copper/zinc superoxide dismutase CSD2 that can detoxify superoxide radicals. Its expression is affected by miR398-directed mRNA cleavage. Activation depends totally on CCS. Overexpression of a miR398-resistant form of CSD2 leads to more dramatic improvements in stress (hight light, Cu2+ and methyl viologen) tolerance than overexpression of wild-type CSD2.	copper/zinc superoxide dismutase 2 (CSD2); FUNCTIONS IN: superoxide dismutase activity; INVOLVED IN: in 6 processes; LOCATED IN: thylakoid, apoplast, chloroplast stroma, chloroplast; EXPRESSED IN: 29 plant structures; EXPRESSED DURING: 14 growth stages; CONTAINS InterPro DOMAIN/s: Superoxide dismutase, copper/zinc, binding site (InterPro:IPR018152), Superoxide dismutase, copper/zinc binding (Inte…	0	0.16	0.9	0.11	0	0.57	0.25	0.32	0.43	1.33	0.58	3.45	3.49	3.11	14.92	1.71	0.97	19.56	1.2	0.7	5.34	13.16	8	65.6
mes-miR172c	TCONS_00068353	0.976044	Manes.05G184000	development.unspecified	AT4G37750	no hits	(at4g37750 : 432.0) ANT is required for control of cell proliferation and encodes a putative transcriptional regulator similar to AP2. Loss of function alleles have reduced fertility, abnormal ovules and abnormal lateral organs. Expressed specifically in the chalaza and in floral organ primordia.; AINTEGUMENTA (ANT); CONTAINS InterPro DOMAIN/s: DNA-binding, integrase-type (InterPro:IPR016177), Pa…	Integrase-type DNA-binding superfamily protein	ANT is required for control of cell proliferation and encodes a putative transcriptional regulator similar to AP2. Loss of function alleles have reduced fertility, abnormal ovules and abnormal lateral organs. Expressed specifically in the chalaza and in floral organ primordia.	AINTEGUMENTA (ANT); CONTAINS InterPro DOMAIN/s: DNA-binding, integrase-type (InterPro:IPR016177), Pathogenesis-related transcriptional factor/ERF, DNA-binding (InterPro:IPR001471); BEST Arabidopsis thaliana protein match is: Integrase-type DNA-binding superfamily protein (TAIR:AT1G72570.1); Has 7251 Blast hits to 5191 proteins in 264 species: Archae - 0; Bacteria - 9; Metazoa - 18; Fungi - 8; Pla…	0.08	0.07	0.17	0.43	0.59	0.23	3.47	2.09	1.22	0.66	0.38	0.15	0.09	0.16	0.32	0.94	0.27	0.16	26.2	11.13	6.62	0.01	0.12	0
mes-miR2275	TCONS_00033498	0.900976	Manes.13G065800	hormone metabolism.ethylene.synthesis-degradation.1-aminocyclopropane-1-carboxylate oxidase	AT1G05010	no hits	(at1g05010 : 448.0) Encodes 1-aminocyclopropane-1-carboxylate oxidase; ethylene-forming enzyme (EFE); FUNCTIONS IN: 1-aminocyclopropane-1-carboxylate oxidase activity; INVOLVED IN: response to fungus, ethylene biosynthetic process; EXPRESSED IN: 22 plant structures; EXPRESSED DURING: 13 growth stages; CONTAINS InterPro DOMAIN/s: Oxoglutarate/iron-dependent oxygenase (InterPro:IPR005123); BEST Ara…	ethylene-forming enzyme	Encodes 1-aminocyclopropane-1-carboxylate oxidase	ethylene-forming enzyme (EFE); FUNCTIONS IN: 1-aminocyclopropane-1-carboxylate oxidase activity; INVOLVED IN: response to fungus, ethylene biosynthetic process; EXPRESSED IN: 22 plant structures; EXPRESSED DURING: 13 growth stages; CONTAINS InterPro DOMAIN/s: Oxoglutarate/iron-dependent oxygenase (InterPro:IPR005123); BEST Arabidopsis thaliana protein match is: 2-oxoglutarate (2OG) and Fe(II)-dep…	16.83	36.87	14.04	11.39	15.38	0.91	0	1.46	2.31	0	0	0.38	2500.98	2847.18	760.57	972.27	929.06	460.98	132.72	491.53	172.62	224.42	460.84	128.65
mes-miR2275	TCONS_00041123	0.928206	Manes.13G065800	hormone metabolism.ethylene.synthesis-degradation.1-aminocyclopropane-1-carboxylate oxidase	AT1G05010	no hits	(at1g05010 : 448.0) Encodes 1-aminocyclopropane-1-carboxylate oxidase; ethylene-forming enzyme (EFE); FUNCTIONS IN: 1-aminocyclopropane-1-carboxylate oxidase activity; INVOLVED IN: response to fungus, ethylene biosynthetic process; EXPRESSED IN: 22 plant structures; EXPRESSED DURING: 13 growth stages; CONTAINS InterPro DOMAIN/s: Oxoglutarate/iron-dependent oxygenase (InterPro:IPR005123); BEST Ara…	ethylene-forming enzyme	Encodes 1-aminocyclopropane-1-carboxylate oxidase	ethylene-forming enzyme (EFE); FUNCTIONS IN: 1-aminocyclopropane-1-carboxylate oxidase activity; INVOLVED IN: response to fungus, ethylene biosynthetic process; EXPRESSED IN: 22 plant structures; EXPRESSED DURING: 13 growth stages; CONTAINS InterPro DOMAIN/s: Oxoglutarate/iron-dependent oxygenase (InterPro:IPR005123); BEST Arabidopsis thaliana protein match is: 2-oxoglutarate (2OG) and Fe(II)-dep…	12.12	9.27	1.24	2.22	1.53	1.27	0.2	0.2	0.27	0	3.57	1.07	2500.98	2847.18	760.57	972.27	929.06	460.98	132.72	491.53	172.62	224.42	460.84	128.65
mes-miR2275	TCONS_00041123	0.941351	Manes.18G037400	misc.cytochrome P450	AT3G19270	loc_os09g28390	(loc_os09g28390.1 : 663.0) no description available & (at3g19270 : 660.0) Encodes a protein with ABA 8-hydroxylase activity, involved in ABA catabolism. Member of the CYP707A gene family.; cytochrome P450, family 707, subfamily A, polypeptide 4 (CYP707A4); CONTAINS InterPro DOMAIN/s: Cytochrome P450 (InterPro:IPR001128), Cytochrome P450, E-class, group I (InterPro:IPR002401), Cytochrome P450, con…	cytochrome P450, family 707, subfamily A, polypeptide 4	Encodes a protein with ABA 8-hydroxylase activity, involved in ABA catabolism. Member of the CYP707A gene family.	cytochrome P450, family 707, subfamily A, polypeptide 4 (CYP707A4); CONTAINS InterPro DOMAIN/s: Cytochrome P450 (InterPro:IPR001128), Cytochrome P450, E-class, group I (InterPro:IPR002401), Cytochrome P450, conserved site (InterPro:IPR017972); BEST Arabidopsis thaliana protein match is: cytochrome P450, family 707, subfamily A, polypeptide 1 (TAIR:AT4G19230.1); Has 34460 Blast hits to 34219 prote…	12.12	9.27	1.24	2.22	1.53	1.27	0.2	0.2	0.27	0	3.57	1.07	237.06	147.53	63.14	34.89	49	20.93	3.63	12.72	11.1	16.73	10.2	36.84
mes-miR3627	TCONS_00022376	0.928348	Manes.15G120900	transport.potassium	AT5G37500	no hits	(at5g46240 : 803.0) Encodes a potassium channel protein (KAT1). ABA triggers KAT1 endocytosis both in epidermal cells as well as guard cells. Upon removal of ABA, KAT1 is recycled back to the plasma membrane. KAT1 is localized within 0.5帽0.6 &#956;m diameter microdomains at the plasma membrane surface. KAT1 belongs to the Shaker family K+ channel. This family includes five groups based on phyloge…	gated outwardly-rectifying K+ channel	Encodes a guard cell outward potassium channel. Belongs to the Shaker family K+ channel. This family includes five groups based on phylogenetic analysis (FEBS Letters (2007) 581: 2357): I (inward rectifying channel): AKT1 (AT2G26650), AKT5 (AT4G32500) and SPIK (also known as AKT6, AT2G25600); II (inward rectifying channel): KAT1 (AT5G46240) and KAT2 (AT4G18290); III (weakly inward rectifying chan…	gated outwardly-rectifying K+ channel (GORK); FUNCTIONS IN: outward rectifier potassium channel activity, cyclic nucleotide binding, protein binding; INVOLVED IN: response to jasmonic acid stimulus, response to water deprivation, response to cold, response to abscisic acid stimulus; LOCATED IN: nucleus; EXPRESSED IN: 20 plant structures; EXPRESSED DURING: 7 growth stages; CONTAINS InterPro DOMAIN…	4.25	0.27	0	0.16	0	0.43	0.12	0.16	0	0	0	0	13.11	4.71	4.15	3.01	2.39	5.7	1.81	1.77	1.53	1.84	0.79	1.3
mes-miR390b	TCONS_00095447	0.904586	Manes.12G121800	C1-metabolism.glycine hydroxymethyltransferase	AT4G37930	no hits	(at4g37930 : 921.0) Encodes a protein with mitochondrial serine hydroxymethyltransferase activity, which functions in the photorespiratory pathway, catalyzes the conversion of serine and tetrahydrofolate to glycine and 5,10-methylene tetrahydrofolate. Involved in controlling cell damage caused by abiotic stress, such as high light and salt and the hypersensitive defense response of plants.; serin…	serine transhydroxymethyltransferase 1	Encodes a protein with mitochondrial serine hydroxymethyltransferase activity, which functions in the photorespiratory pathway, catalyzes the conversion of serine and tetrahydrofolate to glycine and 5,10-methylene tetrahydrofolate. Involved in controlling cell damage caused by abiotic stress, such as high light and salt and the hypersensitive defense response of plants.	serine transhydroxymethyltransferase 1 (SHM1); FUNCTIONS IN: poly(U) RNA binding, glycine hydroxymethyltransferase activity; INVOLVED IN: in 8 processes; LOCATED IN: in 9 components; EXPRESSED IN: 28 plant structures; EXPRESSED DURING: 17 growth stages; CONTAINS InterPro DOMAIN/s: Pyridoxal phosphate-dependent transferase, major domain (InterPro:IPR015424), Serine hydroxymethyltransferase, pyrido…	6.23	6.42	5.36	4.34	5.18	6.22	0.07	1.14	2.76	0.07	0.08	0.52	1026.51	892.48	694.85	522.18	543.88	381.35	65.81	177.68	201.25	1.81	1.43	2
mes-miR395a	TCONS_00068353	0.969184	Manes.03G198900	major CHO metabolism.degradation.sucrose.Susy	AT5G49190	no hits	(at5g49190 : 1353.0) Encodes a sucrose synthase (SUS2). The activity of the enzyme could not be assayed as proved to be insoluble (PMID 17257168). However, analyses of an sus2 mutant revealed a deficiency in sucrose synthase activity 12 and 15 days after flowering. There are some reports that SUS2 transcript levels are increased in leaves specifically by O(2) deficiency whereas other reports indi…	sucrose synthase 2	Encodes a sucrose synthase (SUS2). The activity of the enzyme could not be assayed as proved to be insoluble (PMID 17257168). However, analyses of an sus2 mutant revealed a deficiency in sucrose synthase activity 12 and 15 days after flowering. There are some reports that SUS2 transcript levels are increased in leaves specifically by O(2) deficiency whereas other reports indicate that SUS2 is exp…	sucrose synthase 2 (SUS2); FUNCTIONS IN: UDP-glycosyltransferase activity, sucrose synthase activity, transferase activity, transferring glycosyl groups; INVOLVED IN: sucrose biosynthetic process, seed maturation, response to hypoxia, sucrose metabolic process, starch metabolic process; LOCATED IN: cytosol, plastid, membrane, plant-type cell wall; EXPRESSED IN: 6 plant structures; CONTAINS InterP…	0.08	0.07	0.17	0.43	0.59	0.23	3.47	2.09	1.22	0.66	0.38	0.15	0	0.01	0.04	0.04	0.18	0.24	2.81	1.33	0.54	0.06	0.37	0.19
mes-miR395a	TCONS_00068353	0.96471	Manes.05G000900	cell wall.cellulose synthesis.cellulose synthase	AT1G02730	no hits	(at1g02730 : 1826.0) Encodes a gene similar to cellulose synthase. Knock-out mutant has reduced growth, reduced xylan level and reduced xylan synthase activity in stems.; cellulose synthase-like D5 (CSLD5); CONTAINS InterPro DOMAIN/s: Cellulose synthase (InterPro:IPR005150); BEST Arabidopsis thaliana protein match is: cellulose synthase-like D3 (TAIR:AT3G03050.1)	cellulose synthase-like D5	Encodes a gene similar to cellulose synthase. Knock-out mutant has reduced growth, reduced xylan level and reduced xylan synthase activity in stems.	cellulose synthase-like D5 (CSLD5); CONTAINS InterPro DOMAIN/s: Cellulose synthase (InterPro:IPR005150); BEST Arabidopsis thaliana protein match is: cellulose synthase-like D3 (TAIR:AT3G03050.1); Has 3375 Blast hits to 3003 proteins in 709 species: Archae - 13; Bacteria - 1269; Metazoa - 102; Fungi - 19; Plants - 1879; Viruses - 2; Other Eukaryotes - 91 (source: NCBI BLink).	0.08	0.07	0.17	0.43	0.59	0.23	3.47	2.09	1.22	0.66	0.38	0.15	0.91	1.3	0.53	3.42	2.87	0.42	39.04	22.52	2.68	3.29	3.27	0.56
mes-miR395a	TCONS_00068353	0.941502	Manes.08G060200	hormone metabolism.auxin.signal transduction	AT1G73590	loc_os06g12610	(loc_os06g12610.1 : 779.0) no description available & (at1g73590 : 750.0) Encodes an auxin efflux carrier involved in shoot and root development. It is involved in the maintenance of embryonic auxin gradients. Loss of function severely affects organ initiation, pin1 mutants are characterised by an inflorescence meristem that does not initiate any flowers, resulting in the formation of a naked inf…	Auxin efflux carrier family protein	Encodes an auxin efflux carrier involved in shoot and root development. It is involved in the maintenance of embryonic auxin gradients. Loss of function severely affects organ initiation, pin1 mutants are characterised by an inflorescence meristem that does not initiate any flowers, resulting in the formation of a naked inflorescence stem. PIN1 is involved in the determination of leaf shape by ac…	PIN-FORMED 1 (PIN1); FUNCTIONS IN: transporter activity; INVOLVED IN: in 14 processes; LOCATED IN: apical part of cell, plasma membrane, membrane, basal plasma membrane, cytoplasm; EXPRESSED IN: 25 plant structures; EXPRESSED DURING: 13 growth stages; CONTAINS InterPro DOMAIN/s: Auxin efflux carrier, subgroup (InterPro:IPR014024), Auxin efflux carrier (InterPro:IPR004776); BEST Arabidopsis thalia…	0.08	0.07	0.17	0.43	0.59	0.23	3.47	2.09	1.22	0.66	0.38	0.15	0.53	0.45	0.49	0.3	0.48	0.04	21.36	7.02	3.1	3.77	3.03	1.66
mes-miR396a	TCONS_00033864	0.906648	Manes.02G113300	redox.dismutases and catalases	AT4G35090	no hits	(at4g35090 : 930.0) Encodes a peroxisomal catalase, highly expressed in bolts and leaves. mRNA expression patterns show circadian regulation with mRNA levels being high in the subjective early morning. Loss of function mutations have increased H2O2 levels and increased H2O2 sensitivity. Mutants accumulate more toxic ions yet show decreased sensitivity to Li+. This decreased sensitivity is most li…	catalase 2	Encodes a peroxisomal catalase, highly expressed in bolts and leaves. mRNA expression patterns show circadian regulation with mRNA levels being high in the subjective early morning. Loss of function mutations have increased H2O2 levels and increased H2O2 sensitivity. Mutants accumulate more toxic ions yet show decreased sensitivity to Li+. This decreased sensitivity is most likely due to an insen…	catalase 2 (CAT2); FUNCTIONS IN: protein binding, catalase activity, cobalt ion binding; INVOLVED IN: in 10 processes; LOCATED IN: mitochondrion, cytosolic ribosome, stromule, peroxisome, chloroplast; EXPRESSED IN: 25 plant structures; EXPRESSED DURING: 16 growth stages; CONTAINS InterPro DOMAIN/s: Catalase (InterPro:IPR002226), Catalase related subgroup (InterPro:IPR018028), Catalase-like domain…	4.45	2.91	3.19	1.26	2.36	0.77	0	0.72	0.43	0.44	0.48	0	4041.55	5112.32	3234.11	2109.2	3302.72	1641.43	216.13	1041.17	521.54	2.88	1.81	2.52
mes-miR396b	TCONS_00033864	0.906648	Manes.02G113300	redox.dismutases and catalases	AT4G35090	no hits	(at4g35090 : 930.0) Encodes a peroxisomal catalase, highly expressed in bolts and leaves. mRNA expression patterns show circadian regulation with mRNA levels being high in the subjective early morning. Loss of function mutations have increased H2O2 levels and increased H2O2 sensitivity. Mutants accumulate more toxic ions yet show decreased sensitivity to Li+. This decreased sensitivity is most li…	catalase 2	Encodes a peroxisomal catalase, highly expressed in bolts and leaves. mRNA expression patterns show circadian regulation with mRNA levels being high in the subjective early morning. Loss of function mutations have increased H2O2 levels and increased H2O2 sensitivity. Mutants accumulate more toxic ions yet show decreased sensitivity to Li+. This decreased sensitivity is most likely due to an insen…	catalase 2 (CAT2); FUNCTIONS IN: protein binding, catalase activity, cobalt ion binding; INVOLVED IN: in 10 processes; LOCATED IN: mitochondrion, cytosolic ribosome, stromule, peroxisome, chloroplast; EXPRESSED IN: 25 plant structures; EXPRESSED DURING: 16 growth stages; CONTAINS InterPro DOMAIN/s: Catalase (InterPro:IPR002226), Catalase related subgroup (InterPro:IPR018028), Catalase-like domain…	4.45	2.91	3.19	1.26	2.36	0.77	0	0.72	0.43	0.44	0.48	0	4041.55	5112.32	3234.11	2109.2	3302.72	1641.43	216.13	1041.17	521.54	2.88	1.81	2.52
mes-miR397	TCONS_00068353	0.92291	Manes.04G024300	RNA.regulation of transcription.ARF, Auxin Response Factor family	AT5G60450	no hits	(at5g60450 : 877.0) Encodes a member of the ARF family of transcription factors which mediate auxin responses. ARF4 appears to have redundant function with ETT(ARF3) in specifying abaxial cell identity.; auxin response factor 4 (ARF4); FUNCTIONS IN: sequence-specific DNA binding transcription factor activity; INVOLVED IN: vegetative phase change, regulation of transcription, DNA-dependent, abaxia…	auxin response factor 4	Encodes a member of the ARF family of transcription factors which mediate auxin responses. ARF4 appears to have redundant function with ETT(ARF3) in specifying abaxial cell identity.	auxin response factor 4 (ARF4); FUNCTIONS IN: sequence-specific DNA binding transcription factor activity; INVOLVED IN: vegetative phase change, regulation of transcription, DNA-dependent, abaxial cell fate specification; LOCATED IN: nucleus; EXPRESSED IN: 25 plant structures; EXPRESSED DURING: 12 growth stages; CONTAINS InterPro DOMAIN/s: Aux/IAA-ARF-dimerisation (InterPro:IPR011525), Transcript…	0.08	0.07	0.17	0.43	0.59	0.23	3.47	2.09	1.22	0.66	0.38	0.15	3.1	3.39	1.86	4.73	6.63	1.71	13.74	8.66	7.7	2.92	1.37	0.5
mes-miR397	TCONS_00068353	0.968911	Manes.05G100000	hormone metabolism.abscisic acid.induced-regulated-responsive-activated	AT1G69700	no hits	(at1g69700 : 233.0) Part of the AtHVA22 family. Protein expression is ABA- and stress-inducible.; HVA22 homologue C (HVA22C); FUNCTIONS IN: molecular_function unknown; INVOLVED IN: response to water deprivation, hyperosmotic salinity response, response to abscisic acid stimulus; LOCATED IN: endomembrane system; EXPRESSED IN: 22 plant structures; EXPRESSED DURING: 15 growth stages; CONTAINS InterP…	HVA22 homologue C	Part of the AtHVA22 family. Protein expression is ABA- and stress-inducible.	HVA22 homologue C (HVA22C); FUNCTIONS IN: molecular_function unknown; INVOLVED IN: response to water deprivation, hyperosmotic salinity response, response to abscisic acid stimulus; LOCATED IN: endomembrane system; EXPRESSED IN: 22 plant structures; EXPRESSED DURING: 15 growth stages; CONTAINS InterPro DOMAIN/s: TB2/DP1/HVA22 related protein (InterPro:IPR004345); BEST Arabidopsis thaliana protein…	0.08	0.07	0.17	0.43	0.59	0.23	3.47	2.09	1.22	0.66	0.38	0.15	1.66	1.35	0.24	6.99	6.49	1.06	28.93	20.14	5.63	5.96	6.02	2.04
mes-miR397	TCONS_00046658	0.920581	Manes.07G019500	protein.postranslational modification	AT1G10940	loc_os04g35240	(at1g10940 : 573.0) Encodes a plant protein kinase similar to the calcium/calmodulin-dependent protein kinase subfamily and the SNF1 kinase subfamily (SnRK2) whose activity is activated by ionic (salt) and non-ionic (mannitol) osmotic stress. Kinase activity of its homolog in tobacco is induced by hyperosmotic condition within 1 minute.; Protein kinase superfamily protein; CONTAINS InterPro DOMAI…	Protein kinase superfamily protein	Encodes a plant protein kinase similar to the calcium/calmodulin-dependent protein kinase subfamily and the SNF1 kinase subfamily (SnRK2) whose activity is activated by ionic (salt) and non-ionic (mannitol) osmotic stress. Kinase activity of its homolog in tobacco is induced by hyperosmotic condition within 1 minute.	SNF1-related protein kinase 2.4 (SNRK2.4); CONTAINS InterPro DOMAIN/s: Protein kinase, ATP binding site (InterPro:IPR017441), Serine/threonine-protein kinase domain (InterPro:IPR002290), Serine/threonine-protein kinase-like domain (InterPro:IPR017442), Protein kinase-like domain (InterPro:IPR011009), Serine/threonine-protein kinase, active site (InterPro:IPR008271), Protein kinase, catalytic doma…	4.16	0.72	0.56	0.1	0.6	0.14	0.23	0.16	0	0.02	0	0	60.03	37.96	25.89	34.18	27.94	32.07	24.03	29.13	28.94	24.67	26.72	26.65
mes-miR397	TCONS_00068353	0.933776	Manes.15G006600	RNA.regulation of transcription.MYB domain transcription factor family	AT2G47460	no hits	(at2g47460 : 213.0) MYB12 belongs to subgroup 7 of the R2R3-MYB family. It strongly activates the promoters of chalcone synthase (CHS), flavanone 3-hydroxylase (F3H), flavonol synthase (FLS) and - to a lesser extent - chalcone flavanone isomerase (CHI), but cannot activate the promoters of flavonoid-3hydroxylase (F3H) and dihydroflavonol 4-reductase (DF). The activation requires a functional MYB …	myb domain protein 12	MYB12 belongs to subgroup 7 of the R2R3-MYB family. It strongly activates the promoters of chalcone synthase (CHS), flavanone 3-hydroxylase (F3H), flavonol synthase (FLS) and - to a lesser extent - chalcone flavanone isomerase (CHI), but cannot activate the promoters of flavonoid-3hydroxylase (F3H) and dihydroflavonol 4-reductase (DF). The activation requires a functional MYB recognition element …	myb domain protein 12 (MYB12); CONTAINS InterPro DOMAIN/s: SANT, DNA-binding (InterPro:IPR001005), Homeodomain-like (InterPro:IPR009057), Myb, DNA-binding (InterPro:IPR014778), HTH transcriptional regulator, Myb-type, DNA-binding (InterPro:IPR017930), Homeodomain-related (InterPro:IPR012287), Myb transcription factor (InterPro:IPR015495); BEST Arabidopsis thaliana protein match is: myb domain pro…	0.08	0.07	0.17	0.43	0.59	0.23	3.47	2.09	1.22	0.66	0.38	0.15	0.01	0.16	0.17	4.34	3.69	0.58	19.12	19.19	5.21	0.09	0.13	0.15
mes-miR397	TCONS_00046658	0.76667	Manes.15G171200	major CHO metabolism.degradation.starch.starch cleavage.beta amylase	AT4G17090	no hits	(at4g17090 : 855.0) Encodes a beta-amylase targeted to the chloroplast. Transgenic BMY8 RNAi lines fail to accumulate maltose during cold shock suggesting that maltose accumulation coincides with BMY8 expression. Apart from maltose, the sugar content of the RNAi lines were similar to wildtype (glucose and sucrose unaffected).; chloroplast beta-amylase (CT-BMY); CONTAINS InterPro DOMAIN/s: Glycosi…	chloroplast beta-amylase	Encodes a beta-amylase targeted to the chloroplast. Transgenic BMY8 RNAi lines fail to accumulate maltose during cold shock suggesting that maltose accumulation coincides with BMY8 expression. Apart from maltose, the sugar content of the RNAi lines were similar to wildtype (glucose and sucrose unaffected).	chloroplast beta-amylase (CT-BMY); CONTAINS InterPro DOMAIN/s: Glycoside hydrolase, family 14, conserved site (InterPro:IPR018238), Glycoside hydrolase, family 14 (InterPro:IPR001554), Glycoside hydrolase, catalytic core (InterPro:IPR017853), Glycoside hydrolase, family 14B, plant (InterPro:IPR001371), Glycoside hydrolase, subgroup, catalytic core (InterPro:IPR013781); BEST Arabidopsis thaliana p…	4.16	0.72	0.56	0.1	0.6	0.14	0.23	0.16	0	0.02	0	0	16.91	16.76	2.62	2.69	5.91	1.55	0.84	3.69	0.4	0.1	0.14	0.18
mes-miR397	TCONS_00046658	0.905488	Manes.18G037400	misc.cytochrome P450	AT3G19270	loc_os09g28390	(loc_os09g28390.1 : 663.0) no description available & (at3g19270 : 660.0) Encodes a protein with ABA 8-hydroxylase activity, involved in ABA catabolism. Member of the CYP707A gene family.; cytochrome P450, family 707, subfamily A, polypeptide 4 (CYP707A4); CONTAINS InterPro DOMAIN/s: Cytochrome P450 (InterPro:IPR001128), Cytochrome P450, E-class, group I (InterPro:IPR002401), Cytochrome P450, con…	cytochrome P450, family 707, subfamily A, polypeptide 4	Encodes a protein with ABA 8-hydroxylase activity, involved in ABA catabolism. Member of the CYP707A gene family.	cytochrome P450, family 707, subfamily A, polypeptide 4 (CYP707A4); CONTAINS InterPro DOMAIN/s: Cytochrome P450 (InterPro:IPR001128), Cytochrome P450, E-class, group I (InterPro:IPR002401), Cytochrome P450, conserved site (InterPro:IPR017972); BEST Arabidopsis thaliana protein match is: cytochrome P450, family 707, subfamily A, polypeptide 1 (TAIR:AT4G19230.1); Has 34460 Blast hits to 34219 prote…	4.16	0.72	0.56	0.1	0.6	0.14	0.23	0.16	0	0.02	0	0	237.06	147.53	63.14	34.89	49	20.93	3.63	12.72	11.1	16.73	10.2	36.84
mes-miR530b	TCONS_00069665	0.956668	Manes.08G002700	redox.ascorbate and glutathione.ascorbate	AT3G09640	no hits	(at3g09640 : 397.0) Encodes a cytosolic ascorbate peroxidase APX2. Ascorbate peroxidases are enzymes that scavenge hydrogen peroxide in plant cells. Eight types of APX have been described for Arabidopsis: three cytosolic (APX1, APX2, APX6), two chloroplastic types (stromal sAPX, thylakoid tAPX), and three microsomal (APX3, APX4, APX5) isoforms.; ascorbate peroxidase 2 (APX2); CONTAINS InterPro DO…	ascorbate peroxidase 2	Encodes a cytosolic ascorbate peroxidase APX2. Ascorbate peroxidases are enzymes that scavenge hydrogen peroxide in plant cells. Eight types of APX have been described for Arabidopsis: three cytosolic (APX1, APX2, APX6), two chloroplastic types (stromal sAPX, thylakoid tAPX), and three microsomal (APX3, APX4, APX5) isoforms.	ascorbate peroxidase 2 (APX2); CONTAINS InterPro DOMAIN/s: Haem peroxidase (InterPro:IPR010255), Plant ascorbate peroxidase (InterPro:IPR002207), Peroxidases heam-ligand binding site (InterPro:IPR019793), Haem peroxidase, plant/fungal/bacterial (InterPro:IPR002016), Peroxidase, active site (InterPro:IPR019794); BEST Arabidopsis thaliana protein match is: ascorbate peroxidase 1 (TAIR:AT1G07890.8);…	0.46	0.49	2.6	0.68	0.72	2.24	1.06	0.91	1.99	3.04	2.12	9.46	3.61	11.79	316.97	17.16	5.4	157.87	30.64	22.68	157.82	1281.37	1197.33	3696.16
mes-miR535c	TCONS_00068353	0.977358	Manes.09G032800	development.squamosa promoter binding like (SPL)	AT2G42200	no hits	(at2g42200 : 187.0) Encodes a putative transcriptional regulator that is involved in the vegetative to reproductive phase transition. Expression is regulated by MIR156b. SPL activity nonautonomously inhibits initiation of new leaves at the shoot apical meristem.; squamosa promoter binding protein-like 9 (SPL9); FUNCTIONS IN: sequence-specific DNA binding transcription factor activity; INVOLVED IN…	squamosa promoter binding protein-like 9	Encodes a putative transcriptional regulator that is involved in the vegetative to reproductive phase transition. Expression is regulated by MIR156b. SPL activity nonautonomously inhibits initiation of new leaves at the shoot apical meristem.	squamosa promoter binding protein-like 9 (SPL9); FUNCTIONS IN: sequence-specific DNA binding transcription factor activity; INVOLVED IN: vegetative to reproductive phase transition of meristem, regulation of leaf formation, leaf development, regulation of transcription; LOCATED IN: nucleus; EXPRESSED IN: 22 plant structures; EXPRESSED DURING: 12 growth stages; CONTAINS InterPro DOMAIN/s: Transcri…	0.08	0.07	0.17	0.43	0.59	0.23	3.47	2.09	1.22	0.66	0.38	0.15	0.38	0.19	0.38	0.24	0.62	0.03	6.63	3.57	1.13	0.49	0.52	0.29
mes-miR9386	TCONS_00068353	0.846955	Manes.15G125200	RNA.regulation of transcription.ARF, Auxin Response Factor family	AT1G30330	no hits	(at1g30330 : 802.0) Encodes a member of the auxin response factor family. Mediates auxin response via expression of auxin regulated genes. Acts redundantly with ARF8 to control stamen elongation and flower maturation. Expression of ARF6 is controlled by miR167.; auxin response factor 6 (ARF6); FUNCTIONS IN: sequence-specific DNA binding transcription factor activity; INVOLVED IN: flower developme…	auxin response factor 6	Encodes a member of the auxin response factor family. Mediates auxin response via expression of auxin regulated genes. Acts redundantly with ARF8 to control stamen elongation and flower maturation. Expression of ARF6 is controlled by miR167.	auxin response factor 6 (ARF6); FUNCTIONS IN: sequence-specific DNA binding transcription factor activity; INVOLVED IN: flower development, response to auxin stimulus, regulation of transcription, DNA-dependent; LOCATED IN: nucleus; EXPRESSED IN: 28 plant structures; EXPRESSED DURING: 13 growth stages; CONTAINS InterPro DOMAIN/s: Aux/IAA-ARF-dimerisation (InterPro:IPR011525), Transcriptional fact…	0.08	0.07	0.17	0.43	0.59	0.23	3.47	2.09	1.22	0.66	0.38	0.15	17.23	18.53	12.65	9.69	19.68	7.99	40.8	24.92	13.44	12.46	18.24	14.09
