# Supplementary material for: Strand-specific RNA-seq based identification and functional prediction of drought-responsive lncRNAs in cassava
Source: BMC Genomics. 2019 Mar 13;20:214. doi: 10.1186/s12864-019-5585-5 (PMC6417064; doi:10.1186/s12864-019-5585-5)
Supplement: Supplementary file 4 — Table S3. Primers of lncRNAs and genes used for qRT-PCR and the expression correlation between ssRNA-seq and qRT-PCR. (XLSX 15 kb) [file 12864_2019_5585_MOESM4_ESM.xlsx]

## Sheet: Sheet1
Table. S3 Primers of lncRNAs and genes used for qRT-PCR and the expression correlation between ssRNA-seq and qRT-PCR.
No.	IDs	gene_name	FORWARD_PRIMER	REVERSE_PRIMER	FL00g	FL03g	FL24g	FEL00g	FEL03g	FEL24g	BL00g	BL03g	BL24g	RT00g	RT03g	RT24g	Cor.p	FL00	FL03	FL24	FEL00	FEL03	FEL24	BL00	BL03	BL24	RT00	RT03	RT24
1	TCONS_00060863		TCCTCCATCACCTGACCACT	CCATTCTGGGGAAGGGCAAA	0	0.22	0.44	1.4	0.18	0.52	0	0.67	1.31	10.85	59.75	8.75	0.991957	1.00713	0.190356	0.528039	1.38778	0.783886	1.18909	2.38648	2.66974	0.942396	14.1394	133.01	31.2964
2	TCONS_00040721		GGTGTTGGGTTCTTGCGTTC	CCCAACAGCTAGGGTTTCCC	0.95	0.56	1.06	0.69	1.32	1.72	3.13	4.1	1.43	0	0	0.47	0.795857	1.00674	0.979795	3.56947	5.13966	2.75014	3.80609	6.4191	9.93739	9.25675	0.3784	0.604246	0.515382
3	TCONS_00065400		GCCATGGCTGGGTCTTACTT	GTCAAATCGCTTCGGCCAAA	0	0	0	0	0.07	0	0	0	0	8.61	8.09	0	0.836732	0.00568362	0.00379513	0.0108209	0.0148849	0.0158354	0.0251325	0.161399	0.0351209	0.0228122	1.00476	2.99666	0.572731
4	TCONS_00068353		GCGACGCTCTCATCTCAACT	GGAAAGGCTGCTCGTGAGAT	3.47	2.09	1.22	0.43	0.59	0.23	0.08	0.07	0.17	0.66	0.38	0.15	0.919851	1.02506	0.714094	0.504589	0.437304	0.236695	0.142406	0.237241	0.109208	0.426773	0.201875	0.227879	0.301752
5	TCONS_00072359		TTTGTGGTGGGAAGCACACT	AAGCTGCCAAATGGTTGCTG	0.25	0.32	0.43	0.11	0	0.57	0	0.16	0.9	1.33	0.58	3.45	0.927019	1.00338	0.178518	1.04796	0.29188	0.771771	0.717565	0.31621	0.346093	19.4726	7.91083	4.16448	35.5333
6	Manes.10G067700	CYP707A1	GCATCTCGTGACACAACTGC	GCTCTTCCTCACCACCCTTC	1.42	4.3	2.1	2.85	3.92	2.45	1.7	3.34	0.89	12.63	55.75	13.07	0.982537	1.01374	0.288798	0.607599	0.902992	0.533474	0.48758	0.929255	0.98681	0.352599	1.36591	18.9395	2.81383
7	Manes.06G036900		AGTAGCTTGTTGGGGTTGGG	ACAACCTCCTCCTCCTCCTC	2.92	1.75	4.07	3.48	4.33	6.25	12.93	6.05	7.29	0.93	1.18	0.94	0.929843	1.00166	1.3689	4.08047	6.53406	4.81297	6.58292	11.6884	7.36992	6.18157	1.01422	1.09719	1.43335
8	Manes.11G042500	PERK1	ACGCCCACATATGTGCAAGA	CTGGAGGTTCCCTGAGCTTG	1.11	1.53	0.03	0.69	0.64	0.14	0.03	0.03	0.07	64.52	58.24	10.96	0.878155	1.00329	0.871609	0.201136	1.17562	1.19871	0.0699712	0	0	0	53.0672	128.291	29.4122
9	Manes.09G032800	SPL9	GCATGCACTCCAAGTCTCCT	GGCAGCTTCGTTTTCCTTGG	6.63	3.57	1.13	0.24	0.62	0.03	0.38	0.19	0.38	0.49	0.52	0.29	0.926659	1.00089	0.931297	0.34411	0.301916	0.0584551	0.076991	0.107002	0.0483605	0.0768961	0.0494521	0.0858678	0.0456262
10	Manes.05G184000	ANT	GGGACATTCAGCACCCAAGA	AGCTCTCCTGCTAGCAGAGT	26.2	11.13	6.62	0.94	0.27	0.16	0.09	0.16	0.32	0.01	0.12	0	0.987552	1.00049	0.551591	0.167088	0.0246017	0.057568	0.0427764	0.00450781	0.0199511	0.00748205	0.000408701	0.0010043	0.000775798
11	Manes.10G083400	MYC2	ACAATCCAAGGTCGGTCGTC	CCTCTCTGCTTCAACGTGGT	9.36	2.56	1.19	0.2	0.13	0	0.14	0.11	0.18	0.71	0.69	0.18	0.964733	1.00085	0.276882	0.23029	0.0421805	0.0190945	0.0460284	0.0229293	0.055315	0.271605	0.15789	0.0442569	0.0888586
12	Manes.03G129800	CSD2	GCTGTGGTTGACCTTGCTTG	TCAATGACAAGGTCCACCGG	1.2	0.7	5.34	1.71	0.97	19.56	3.49	3.11	24.92	13.16	8	65.6	0.782335	1.01838	1.77868	12.5277	6.65456	3.82458	45.7089	7.68659	21.2141	271.703	39.9568	8.84847	207.319
13	Manes.08G030300	ABA2	AGCGCAGTTTCTGTTTGCTG	TTCCGTATTGCCCCAACTCC	0.44	0.32	0.05	0.04	0.17	0.08	0.14	0.13	0.03	55.06	189.97	29.68	0.987112	1.00164	1.4012	1.39867	0.575004	0.136756	0.832675	0.378929	1.91533	0.292784	246.244	1023.31	314.393
14	Manes.08G034900	ABA2	GGAATTGGGGAAGCATGGGA	GCAGTAGCCATGCTTGCTTC	0	0.02	0	0.33	0.05	0.82	0.08	0	0.03	28.78	113.94	6.15	0.878141	1.0082	1.03489	3.01853	6.52625	2.48716	3.60554	10.284	8.84141	3.85392	10.0724	22.3624	5.2741
15	Manes.04G105800	PDR12	GCCAAACCACCACATTGCAT	CATCTCCACCACACAGGCAT	0.96	1.07	0.48	0.64	1.2	2.98	2.48	4.4	3.24	31.76	84.37	17.51	0.870395	1.00111	2.61625	2.59304	4.42273	1.64782	8.20676	13.4358	7.38863	11.0423	57.1618	129.173	104.528
16	Manes.02G005400	TRE1	AGGTCTCGGATGAGGTTCGA	CAAGCCCCTGATCACCCAAT	1.14	0.66	0.77	0.29	0.37	1.56	0.05	0.08	0	22.04	54.73	14.63	0.981125	1.00294	1.02251	1.40362	0.655605	0.824577	1.55177	0.230579	0.289121	0.696384	26.7369	119.526	40.7964
17	Manes.13G009100	WRKY75	TTCTGAAGCAGCAGCCATGT	ACCATATGAACCAGCCACCG	0	0	0	0	0	0.09	0.13	0.52	0	5.92	38.81	5.33	0.967907	1.00737	0.0505012	0.490077	0.166086	0.279322	1.23825	0.867539	4.08525	0.600834	76.39	296.256	114.566
18	Manes.13G033400	PHT1;7	GGCGGAAGAGAGTCTATGGC	GTCACCACCAATGCCAAACC	0.44	0.48	0.01	0.27	0.58	0.27	2.13	0.61	1.1	9.82	32.05	3.48	0.953208	1.00318	0.372992	0.550947	4.39737	1.18579	1.55407	11.8519	15.5146	5.81676	8.09749	85.3639	15.3515
19	β-Actin		TGATGAGTCTGGTCCATCCA	CCTCCTACGACCCAATCTCA
