# Supplementary material for: Strand-specific RNA-seq based identification and functional prediction of drought-responsive lncRNAs in cassava
Source: BMC Genomics. 2019 Mar 13;20:214. doi: 10.1186/s12864-019-5585-5 (PMC6417064; doi:10.1186/s12864-019-5585-5)
Supplement: Supplementary file 5 — Table S4. Summary of genes involved in mRNA-lncRNA-miRNA network presented in Fig. 7a. (XLSX 15 kb) [file 12864_2019_5585_MOESM5_ESM.xlsx]

## Sheet: Sheet1
Table. S4 Summary of genes involved in mRNA-lncRNA-miRNA network presented in Fig. 7A.
ID	FL00	FL03	FL24	FEL00	FEL03	FEL24	BL00	BL03	BL24	RT00	RT03	RT24	ID	mapman_ANN	At_homolog	rice_homolog	mapman_description	Tair10_short_descrip	Tair10_func_summary	Tair10_ANN
Manes.05G000900	39.04	22.52	2.68	3.42	2.87	0.42	0.91	1.3	0.53	3.29	3.27	0.56	Manes.05G000900	cell wall.cellulose synthesis.cellulose synthase	AT1G02730	no hits	(at1g02730 : 1826.0) Encodes a gene similar to cellulose synthase. Knock-out mutant has reduced growth, reduced xylan level and reduced xylan synthase activity in stems.; cellulose synthase-like D5 (CSLD5); CONTAINS InterPro DOMAIN/s: Cellulose synthase (InterPro:IPR005150); BEST Arabidopsis thaliana protein match is: cellulose synthase-like D3 (TAIR:AT3G03050.1)	cellulose synthase-like D5	Encodes a gene similar to cellulose synthase. Knock-out mutant has reduced growth, reduced xylan level and reduced xylan synthase activity in stems.	cellulose synthase-like D5 (CSLD5); CONTAINS InterPro DOMAIN/s: Cellulose synthase (InterPro:IPR005150); BEST Arabidopsis thaliana protein match is: cellulose synthase-like D3 (TAIR:AT3G03050.1); Has 3375 Blast hits to 3003 proteins in 709 species: Archae - 13; Bacteria - 1269; Metazoa - 102; Fungi - 19; Plants - 1879; Viruses - 2; Other Eukaryotes - 91 (source: NCBI BLink).
Manes.09G031400	180.14	91.94	9.17	1.49	0.75	0.37	0.06	0.06	0.04	4.42	0.92	0.27	Manes.09G031400	cell wall.degradation.pectate lyases and polygalacturonases	AT5G06860	no hits	(at5g06860 : 369.0) Encodes a polygalacturonase inhibiting protein involved in defense response. PGIPs inhibit the function of cell wall pectin degrading enzymes such as those produced by fungal pathogens. PGIP1 is induced by fungal infection.; polygalacturonase inhibiting protein 1 (PGIP1); FUNCTIONS IN: polygalacturonase inhibitor activity; INVOLVED IN: signal transduction, defense response; LO…	polygalacturonase inhibiting protein 1	Encodes a polygalacturonase inhibiting protein involved in defense response. PGIPs inhibit the function of cell wall pectin degrading enzymes such as those produced by fungal pathogens. PGIP1 is induced by fungal infection. Suppressed in the proton sensitive stop1-mutant, but the transcription level was recovered by transformation of STOP2. Knockout mutant showed severe damage in the root tip in …	polygalacturonase inhibiting protein 1 (PGIP1); FUNCTIONS IN: polygalacturonase inhibitor activity; INVOLVED IN: signal transduction, defense response; LOCATED IN: cell wall, plant-type cell wall; EXPRESSED IN: 20 plant structures; EXPRESSED DURING: 13 growth stages; CONTAINS InterPro DOMAIN/s: Leucine-rich repeat-containing N-terminal domain, type 2 (InterPro:IPR013210), Leucine-rich repeat (Int…
Manes.09G032800	6.63	3.57	1.13	0.24	0.62	0.03	0.38	0.19	0.38	0.49	0.52	0.29	Manes.09G032800	development.squamosa promoter binding like (SPL)	AT2G42200	no hits	(at2g42200 : 187.0) Encodes a putative transcriptional regulator that is involved in the vegetative to reproductive phase transition. Expression is regulated by MIR156b. SPL activity nonautonomously inhibits initiation of new leaves at the shoot apical meristem.; squamosa promoter binding protein-like 9 (SPL9); FUNCTIONS IN: sequence-specific DNA binding transcription factor activity; INVOLVED IN…	squamosa promoter binding protein-like 9	Encodes a putative transcriptional regulator that is involved in the vegetative to reproductive phase transition. Expression is regulated by MIR156b. SPL activity nonautonomously inhibits initiation of new leaves at the shoot apical meristem.	squamosa promoter binding protein-like 9 (SPL9); FUNCTIONS IN: sequence-specific DNA binding transcription factor activity; INVOLVED IN: vegetative to reproductive phase transition of meristem, regulation of leaf formation, leaf development, regulation of transcription; LOCATED IN: nucleus; EXPRESSED IN: 22 plant structures; EXPRESSED DURING: 12 growth stages; CONTAINS InterPro DOMAIN/s: Transcri…
Manes.05G184000	26.2	11.13	6.62	0.94	0.27	0.16	0.09	0.16	0.32	0.01	0.12	0	Manes.05G184000	development.unspecified	AT4G37750	no hits	(at4g37750 : 432.0) ANT is required for control of cell proliferation and encodes a putative transcriptional regulator similar to AP2. Loss of function alleles have reduced fertility, abnormal ovules and abnormal lateral organs. Expressed specifically in the chalaza and in floral organ primordia.; AINTEGUMENTA (ANT); CONTAINS InterPro DOMAIN/s: DNA-binding, integrase-type (InterPro:IPR016177), Pa…	Integrase-type DNA-binding superfamily protein	ANT is required for control of cell proliferation and encodes a putative transcriptional regulator similar to AP2. Loss of function alleles have reduced fertility, abnormal ovules and abnormal lateral organs. Expressed specifically in the chalaza and in floral organ primordia.	AINTEGUMENTA (ANT); CONTAINS InterPro DOMAIN/s: DNA-binding, integrase-type (InterPro:IPR016177), Pathogenesis-related transcriptional factor/ERF, DNA-binding (InterPro:IPR001471); BEST Arabidopsis thaliana protein match is: Integrase-type DNA-binding superfamily protein (TAIR:AT1G72570.1); Has 7251 Blast hits to 5191 proteins in 264 species: Archae - 0; Bacteria - 9; Metazoa - 18; Fungi - 8; Pla…
Manes.08G165800	42.08	20.31	10.7	1.5	0.87	0.68	0.22	0.29	0.17	1.9	1.06	1.43	Manes.08G165800	development.unspecified	AT3G54220	no hits	(at3g54220 : 663.0) Encodes a member of a novel family having similarity to DNA binding proteins containing basic-leucine zipper regions; scr is expressed in cortex/endodermal initial cells and in the endodermal cell lineage. Regulates the radial organization of the root. Is required cell-autonomously for distal specification of the quiescent center, which in turn regulates stem cell fate of imme…	GRAS family transcription factor	Encodes a member of a novel family having similarity to DNA binding proteins containing basic-leucine zipper regions; scr is expressed in cortex/endodermal initial cells and in the endodermal cell lineage. Regulates the radial organization of the root. Is required cell-autonomously for distal specification of the quiescent center, which in turn regulates stem cell fate of immediately surrounding …	SCARECROW (SCR); CONTAINS InterPro DOMAIN/s: Transcription factor GRAS (InterPro:IPR005202); BEST Arabidopsis thaliana protein match is: GRAS family transcription factor (TAIR:AT5G41920.1); Has 4362 Blast hits to 4213 proteins in 491 species: Archae - 0; Bacteria - 22; Metazoa - 838; Fungi - 368; Plants - 2661; Viruses - 19; Other Eukaryotes - 454 (source: NCBI BLink).
Manes.11G092900	7.36	2.9	1	0	0	0	0	0	0	0.5	0.29	0.01	Manes.11G092900	hormone metabolism.auxin.signal transduction	AT2G21050	no hits	(at2g21050 : 781.0) Encodes LAX2 (LIKE AUXIN RESISTANT), a member of the AUX1 LAX family of auxin influx carriers. Required for the establishment of embryonic root cell organization.; like AUXIN RESISTANT 2 (LAX2); CONTAINS InterPro DOMAIN/s: Amino acid transporter, transmembrane (InterPro:IPR013057); BEST Arabidopsis thaliana protein match is: like AUX1 3 (TAIR:AT1G77690.1)	like AUXIN RESISTANT 2	Encodes LAX2 (LIKE AUXIN RESISTANT), a member of the AUX1 LAX family of auxin influx carriers. Required for the establishment of embryonic root cell organization.	like AUXIN RESISTANT 2 (LAX2); CONTAINS InterPro DOMAIN/s: Amino acid transporter, transmembrane (InterPro:IPR013057); BEST Arabidopsis thaliana protein match is: like AUX1 3 (TAIR:AT1G77690.1); Has 1017 Blast hits to 1012 proteins in 134 species: Archae - 0; Bacteria - 2; Metazoa - 94; Fungi - 224; Plants - 668; Viruses - 0; Other Eukaryotes - 29 (source: NCBI BLink).
Manes.01G091100	50.2	29.54	8.78	2.24	4.72	0.1	0.22	0.04	0.04	5.16	2.49	0.28	Manes.01G091100	hormone metabolism.gibberelin.induced-regulated-responsive-activated	AT5G15230	no hits	(at5g15230 : 112.0) gibberellin-regulated (GASA4); GAST1 protein homolog 4 (GASA4); FUNCTIONS IN: molecular_function unknown; INVOLVED IN: response to gibberellin stimulus, gibberellic acid mediated signaling pathway; EXPRESSED IN: 23 plant structures; EXPRESSED DURING: 14 growth stages; CONTAINS InterPro DOMAIN/s: Gibberellin regulated protein (InterPro:IPR003854); BEST Arabidopsis thaliana prot…	GAST1 protein homolog 4	Encodes gibberellin-regulated protein GASA4. Promotes GA responses and exhibits redox activity.	GAST1 protein homolog 4 (GASA4); FUNCTIONS IN: molecular_function unknown; INVOLVED IN: response to gibberellin stimulus, gibberellic acid mediated signaling pathway; LOCATED IN: endomembrane system; EXPRESSED IN: 23 plant structures; EXPRESSED DURING: 14 growth stages; CONTAINS InterPro DOMAIN/s: Gibberellin regulated protein (InterPro:IPR003854); BEST Arabidopsis thaliana protein match is: Gibb…
Manes.03G172500	24.6	12.9	9.96	2.62	2.77	3.83	2.38	2.18	3.67	1.59	2.15	0.91	Manes.03G172500	protein.synthesis.initiation	AT5G43810	loc_os06g39640	(at5g43810 : 1694.0) Encodes a member of the EIF2C (elongation initiation factor 2c)/ Argonaute class of proteins. Required to establish the central-peripheral organization of the embryo apex. Along with WUS and CLV genes, controls the relative organization of central zone and peripheral zone cells in meristems. Acts in embryonic provascular tissue potentiating WUSCHEL function during meristem de…	Stabilizer of iron transporter SufD / Polynucleotidyl transferase	Encodes Argonaute10, a member of the EIF2C (elongation initiation factor 2c)/ Argonaute class of proteins. Required to establish the central-peripheral organization of the embryo apex. Along with WUS and CLV genes, controls the relative organization of central zone and peripheral zone cells in meristems. Acts in embryonic provascular tissue potentiating WUSCHEL function during meristem developmen…	ZWILLE (ZLL); CONTAINS InterPro DOMAIN/s: Domain of unknown function DUF1785 (InterPro:IPR014811), Stem cell self-renewal protein Piwi (InterPro:IPR003165), Argonaute/Dicer protein, PAZ (InterPro:IPR003100), Polynucleotidyl transferase, ribonuclease H fold (InterPro:IPR012337); BEST Arabidopsis thaliana protein match is: Stabilizer of iron transporter SufD / Polynucleotidyl transferase (TAIR:AT1G…
Manes.18G049600	42.04	17.61	13.59	1.08	1.29	0.62	0.37	0.76	0.54	2.1	1.46	0.39	Manes.18G049600	RNA.regulation of transcription.General Transcription	AT2G22840	loc_os03g51970	(loc_os03g51970.1 : 296.0) no description available & (at2g22840 : 276.0) Growth regulating factor encoding transcription activator. One of the nine members of a GRF gene family, containing nuclear targeting domain. Mutants result in smaller leaves indicating the role of the gene in leaf development. Expressed in root, shoot and flower; growth-regulating factor 1 (GRF1); CONTAINS InterPro DOMAIN/…	growth-regulating factor 1	Growth regulating factor encoding transcription activator. One of the nine members of a GRF gene family, containing nuclear targeting domain. Mutants result in smaller leaves indicating the role of the gene in leaf development. Expressed in root, shoot and flower	growth-regulating factor 1 (GRF1); CONTAINS InterPro DOMAIN/s: Glutamine-Leucine-Glutamine, QLQ (InterPro:IPR014978), WRC (InterPro:IPR014977); BEST Arabidopsis thaliana protein match is: growth-regulating factor 2 (TAIR:AT4G37740.1); Has 714 Blast hits to 669 proteins in 68 species: Archae - 0; Bacteria - 24; Metazoa - 65; Fungi - 20; Plants - 548; Viruses - 4; Other Eukaryotes - 53 (source: NCB…
Manes.02G224400	7.22	2.53	1.14	0.3	0.57	0.07	0	0.11	0.13	0	0.16	0.05	Manes.02G224400	RNA.regulation of transcription.HB,Homeobox transcription factor family	AT1G73360	no hits	(at1g73360 : 897.0) Encodes a homeobox-leucine zipper family protein belonging to the HD-ZIP IV family. It is involved in trichome branching.; homeodomain GLABROUS 11 (HDG11); CONTAINS InterPro DOMAIN/s: Homeobox, conserved site (InterPro:IPR017970), Homeobox (InterPro:IPR001356), Homeodomain-like (InterPro:IPR009057), Lipid-binding START (InterPro:IPR002913), Homeodomain-related (InterPro:IPR012…	homeodomain GLABROUS 11	Encodes a homeobox-leucine zipper family protein belonging to the HD-ZIP IV family. It is involved in trichome branching.	homeodomain GLABROUS 11 (HDG11); CONTAINS InterPro DOMAIN/s: Homeobox, conserved site (InterPro:IPR017970), Homeobox (InterPro:IPR001356), Homeodomain-like (InterPro:IPR009057), Lipid-binding START (InterPro:IPR002913), Homeodomain-related (InterPro:IPR012287); BEST Arabidopsis thaliana protein match is: homeodomain GLABROUS 12 (TAIR:AT1G17920.1); Has 12070 Blast hits to 11936 proteins in 534 spe…
Manes.08G018300	23.11	11.2	6.42	1.43	0.82	0.94	0	0.04	0.18	1.78	0.25	0.51	Manes.08G018300	RNA.regulation of transcription.HB,Homeobox transcription factor family	AT5G03790	no hits	(at5g03790 : 164.0) Encodes a homeodomain leucine zipper class I (HD-Zip I) meristem identity regulator that acts together with LFY to induce CAL expression. It binds to the CAL promoter proximal CAATNATTG element. LMI1 acts primarily downstream of LFY in meristem identity regulation. The interaction between LFY, LMI1 and CAL resembles a feed-forward loop transcriptional network motif. The gene a…	homeobox 51	Encodes a homeodomain leucine zipper class I (HD-Zip I) meristem identity regulator that acts together with LFY to induce CAL expression. It binds to the CAL promoter proximal CAATNATTG element. LMI1 acts primarily downstream of LFY in meristem identity regulation. The interaction between LFY, LMI1 and CAL resembles a feed-forward loop transcriptional network motif. The gene also had additional L…	homeobox 51 (HB51); FUNCTIONS IN: sequence-specific DNA binding, DNA binding, sequence-specific DNA binding transcription factor activity; INVOLVED IN: in 6 processes; LOCATED IN: nucleus; EXPRESSED IN: 14 plant structures; EXPRESSED DURING: 6 growth stages; CONTAINS InterPro DOMAIN/s: Homeobox, conserved site (InterPro:IPR017970), Homeobox (InterPro:IPR001356), Homeodomain-like (InterPro:IPR0090…
Manes.06G138900	23.67	10.88	6.73	1.18	0.81	0.47	0.6	0.82	0.19	0.04	0.08	0.01	Manes.06G138900	signalling.receptor kinases.leucine rich repeat XIII	AT5G62230	loc_os06g03970	(at5g62230 : 1474.0) Encodes a receptor-like kinase that, together with ER and ERL2 governs the initial decision of protodermal cells to either divide proliferatively to produce pavement cells or divide asymmetrically to generate stomatal complexes. It is important for maintaining stomatal stem cell activity and preventing terminal differentiation of the meristemoid into the guard mother cell. Al…	ERECTA-like 1	Encodes a receptor-like kinase that, together with ER and ERL2 governs the initial decision of protodermal cells to either divide proliferatively to produce pavement cells or divide asymmetrically to generate stomatal complexes. It is important for maintaining stomatal stem cell activity and preventing terminal differentiation of the meristemoid into the guard mother cell. Along with erl2 functio…	ERECTA-like 1 (ERL1); FUNCTIONS IN: kinase activity; INVOLVED IN: stomatal complex morphogenesis, embryo sac development, ovule development; LOCATED IN: endomembrane system; EXPRESSED IN: 24 plant structures; EXPRESSED DURING: 13 growth stages; CONTAINS InterPro DOMAIN/s: Protein kinase, ATP binding site (InterPro:IPR017441), Protein kinase, catalytic domain (InterPro:IPR000719), Leucine-rich rep…
Manes.15G179900	7.86	3.37	1.31	0.02	0	0	0	0	0	0.09	0	0	Manes.15G179900	stress.abiotic	AT3G01420	no hits	(at3g01420 : 650.0) Encodes an alpha-dioxygenase involved in protection against oxidative stress and cell death. Induced in response to Salicylic acid and oxidative stress. Independent of NPR1 in induction by salicylic acid.; DOX1; FUNCTIONS IN: lipoxygenase activity; INVOLVED IN: in 6 processes; LOCATED IN: endomembrane system; EXPRESSED IN: 9 plant structures; EXPRESSED DURING: 4 anthesis; CONT…	Peroxidase superfamily protein	Encodes an alpha-dioxygenase involved in protection against oxidative stress and cell death. Induced in response to Salicylic acid and oxidative stress. Independent of NPR1 in induction by salicylic acid.	DOX1; FUNCTIONS IN: lipoxygenase activity; INVOLVED IN: in 6 processes; LOCATED IN: endomembrane system; EXPRESSED IN: 9 plant structures; EXPRESSED DURING: 4 anthesis; CONTAINS InterPro DOMAIN/s: Haem peroxidase (InterPro:IPR010255), Haem peroxidase, animal (InterPro:IPR002007); BEST Arabidopsis thaliana protein match is: alpha dioxygenase (TAIR:AT1G73680.1); Has 1465 Blast hits to 1381 proteins…
