# Supplementary material for: Strand-specific RNA-seq based identification and functional prediction of drought-responsive lncRNAs in cassava
Source: BMC Genomics. 2019 Mar 13;20:214. doi: 10.1186/s12864-019-5585-5 (PMC6417064; doi:10.1186/s12864-019-5585-5)
Supplement: Supplementary file 7 — Table S5. Summary of genes involved in mRNA-lncRNA network presented in Fig. 7b. (XLSX 13 kb) [file 12864_2019_5585_MOESM7_ESM.xlsx]

## Sheet: Sheet1
Table. S5 Summary of genes involved in mRNA-lncRNA network presented in Fig. 7B.
ID	FL00	FL03	FL24	FEL00	FEL03	FEL24	BL00	BL03	BL24	RT00	RT03	RT24	ID	mapman_ANN	At_homolog	rice_homolog	mapman_description	Tair10_short_descrip	Tair10_func_summary	Tair10_ANN
Manes.11G031700	0.03	0.1	0.05	0.11	0.04	0.66	0.77	0.96	1.33	16.22	57.87	15.66	Manes.11G031700	glycolysis.cytosolic branch.phosphofructokinase (PFK)	AT4G26270	no hits	(at4g26270 : 806.0) phosphofructokinase 3 (PFK3); CONTAINS InterPro DOMAIN/s: Pyrophosphate-dependent phosphofructokinase TP0108 (InterPro:IPR012004), Phosphofructokinase (InterPro:IPR000023); BEST Arabidopsis thaliana protein match is: phosphofructokinase 7 (TAIR:AT5G56630.1)	phosphofructokinase 3		phosphofructokinase 3 (PFK3); CONTAINS InterPro DOMAIN/s: Pyrophosphate-dependent phosphofructokinase TP0108 (InterPro:IPR012004), Phosphofructokinase (InterPro:IPR000023); BEST Arabidopsis thaliana protein match is: phosphofructokinase 7 (TAIR:AT5G56630.1); Has 30201 Blast hits to 17322 proteins in 780 species: Archae - 12; Bacteria - 1396; Metazoa - 17338; Fungi - 3422; Plants - 5037; Viruses -…
Manes.08G030300	0.44	0.32	0.05	0.04	0.17	0.08	0.14	0.13	0.03	55.06	189.97	29.68	Manes.08G030300	hormone metabolism.abscisic acid.synthesis-degradation.synthesis.short chain alcohol dehydrogenmase (ABA2)	AT1G52340	loc_os04g10000	(loc_os04g10000.1 : 255.0) no description available & (at1g52340 : 238.0) Encodes a cytosolic short-chain dehydrogenase/reductase involved in the conversion of xanthoxin to ABA-aldehyde during ABA biosynthesis. Mutants are insensitive to sucrose and glucose.; ABA DEFICIENT 2 (ABA2); CONTAINS InterPro DOMAIN/s: NAD(P)-binding domain (InterPro:IPR016040), Glucose/ribitol dehydrogenase (InterPro:IPR…	NAD(P)-binding Rossmann-fold superfamily protein	Encodes a cytosolic short-chain dehydrogenase/reductase involved in the conversion of xanthoxin to ABA-aldehyde during ABA biosynthesis. Mutants are insensitive to sucrose and glucose.	ABA DEFICIENT 2 (ABA2); CONTAINS InterPro DOMAIN/s: NAD(P)-binding domain (InterPro:IPR016040), Glucose/ribitol dehydrogenase (InterPro:IPR002347), Short-chain dehydrogenase/reductase SDR (InterPro:IPR002198); BEST Arabidopsis thaliana protein match is: NAD(P)-binding Rossmann-fold superfamily protein (TAIR:AT3G51680.1); Has 120353 Blast hits to 120130 proteins in 3578 species: Archae - 983; Bact…
Manes.08G034900	0	0.02	0	0.33	0.05	0.82	0.08	0	0.03	28.78	113.94	6.15	Manes.08G034900	hormone metabolism.abscisic acid.synthesis-degradation.synthesis.short chain alcohol dehydrogenmase (ABA2)	AT3G51680	no hits	(at3g51680 : 235.0) NAD(P)-binding Rossmann-fold superfamily protein; FUNCTIONS IN: oxidoreductase activity, binding, catalytic activity; INVOLVED IN: oxidation reduction, metabolic process; LOCATED IN: cellular_component unknown; EXPRESSED IN: cotyledon, root; CONTAINS InterPro DOMAIN/s: NAD(P)-binding domain (InterPro:IPR016040), Glucose/ribitol dehydrogenase (InterPro:IPR002347), Short-chain d…	NAD(P)-binding Rossmann-fold superfamily protein		NAD(P)-binding Rossmann-fold superfamily protein; FUNCTIONS IN: oxidoreductase activity, binding, catalytic activity; INVOLVED IN: oxidation reduction, metabolic process; LOCATED IN: cellular_component unknown; EXPRESSED IN: cotyledon, root; CONTAINS InterPro DOMAIN/s: NAD(P)-binding domain (InterPro:IPR016040), Glucose/ribitol dehydrogenase (InterPro:IPR002347), Short-chain dehydrogenase/reducta…
Manes.05G077200	0.02	0.08	0.13	0.04	0	0.27	0.05	0.15	0.07	18.3	64.46	4.84	Manes.05G077200	hormone metabolism.gibberelin.synthesis-degradation.copalyl diphosphate synthase	AT4G02780	no hits	(at4g02780 : 866.0) Catalyzes the conversion of geranylgeranyl pyrophosphate (GGPP) to copalyl pyrophosphate (CPP) of gibberellin biosynthesis; GA REQUIRING 1 (GA1); CONTAINS InterPro DOMAIN/s: Terpene synthase, metal-binding domain (InterPro:IPR005630), Terpenoid synthase (InterPro:IPR008949), Terpenoid cylases/protein prenyltransferase alpha-alpha toroid (InterPro:IPR008930), Terpene synthase-l…	Terpenoid cyclases/Protein prenyltransferases superfamily protein	Catalyzes the conversion of geranylgeranyl pyrophosphate (GGPP) to copalyl pyrophosphate (CPP) of gibberellin biosynthesis	GA REQUIRING 1 (GA1); CONTAINS InterPro DOMAIN/s: Terpene synthase, metal-binding domain (InterPro:IPR005630), Terpenoid synthase (InterPro:IPR008949), Terpenoid cylases/protein prenyltransferase alpha-alpha toroid (InterPro:IPR008930), Terpene synthase-like (InterPro:IPR001906); BEST Arabidopsis thaliana protein match is: Terpenoid cyclases/Protein prenyltransferases superfamily protein (TAIR:AT…
Manes.02G005400	1.14	0.66	0.77	0.29	0.37	1.56	0.05	0.08	0	22.04	54.73	14.63	Manes.02G005400	minor CHO metabolism.trehalose.trehalase	AT4G24040	no hits	(at4g24040 : 651.0) Encodes a trehalase, member of Glycoside Hydrolase Family 37.; trehalase 1 (TRE1); CONTAINS InterPro DOMAIN/s: Glycoside hydrolase, family 37 (InterPro:IPR001661), Six-hairpin glycosidase-like (InterPro:IPR008928), Glycoside hydrolase, family 37, conserved site (InterPro:IPR018232)	trehalase 1	Encodes a trehalase, member of Glycoside Hydrolase Family 37.	trehalase 1 (TRE1); CONTAINS InterPro DOMAIN/s: Glycoside hydrolase, family 37 (InterPro:IPR001661), Six-hairpin glycosidase-like (InterPro:IPR008928), Glycoside hydrolase, family 37, conserved site (InterPro:IPR018232); Has 1925 Blast hits to 1909 proteins in 569 species: Archae - 2; Bacteria - 1056; Metazoa - 507; Fungi - 235; Plants - 71; Viruses - 0; Other Eukaryotes - 54 (source: NCBI BLink).
Manes.14G059600	0.09	0.04	0.02	0.03	0.08	0.05	0.07	0.07	0.23	30.13	100.46	8.46	Manes.14G059600	misc.cytochrome P450	AT3G26310	no hits	(at3g26310 : 378.0) putative cytochrome P450; cytochrome P450, family 71, subfamily B, polypeptide 35 (CYP71B35); FUNCTIONS IN: electron carrier activity, monooxygenase activity, iron ion binding, oxygen binding, heme binding; INVOLVED IN: oxidation reduction; LOCATED IN: endomembrane system; EXPRESSED IN: 17 plant structures; EXPRESSED DURING: 10 growth stages; CONTAINS InterPro DOMAIN/s: Cytoch…	cytochrome P450, family 71, subfamily B, polypeptide 35	putative cytochrome P450	cytochrome P450, family 71, subfamily B, polypeptide 35 (CYP71B35); FUNCTIONS IN: electron carrier activity, monooxygenase activity, iron ion binding, oxygen binding, heme binding; INVOLVED IN: oxidation reduction; LOCATED IN: endomembrane system; EXPRESSED IN: 17 plant structures; EXPRESSED DURING: 10 growth stages; CONTAINS InterPro DOMAIN/s: Cytochrome P450 (InterPro:IPR001128), Cytochrome P45…
Manes.15G062100	0.42	0.18	0.32	0.41	0.58	2.5	3.1	2.85	1.91	25.98	62.41	9.1	Manes.15G062100	misc.cytochrome P450	AT3G26300	loc_os02g09220	(loc_os02g09220.1 : 434.0) no description available & (at3g26300 : 395.0) putative cytochrome P450; cytochrome P450, family 71, subfamily B, polypeptide 34 (CYP71B34); FUNCTIONS IN: electron carrier activity, monooxygenase activity, iron ion binding, oxygen binding, heme binding; INVOLVED IN: oxidation reduction; LOCATED IN: endomembrane system; EXPRESSED IN: 22 plant structures; EXPRESSED DURING…	cytochrome P450, family 71, subfamily B, polypeptide 34	putative cytochrome P450	cytochrome P450, family 71, subfamily B, polypeptide 34 (CYP71B34); FUNCTIONS IN: electron carrier activity, monooxygenase activity, iron ion binding, oxygen binding, heme binding; INVOLVED IN: oxidation reduction; LOCATED IN: endomembrane system; EXPRESSED IN: 22 plant structures; EXPRESSED DURING: 13 growth stages; CONTAINS InterPro DOMAIN/s: Cytochrome P450 (InterPro:IPR001128), Cytochrome P45…
Manes.13G009100	0	0	0	0	0	0.09	0.13	0.52	0	5.92	38.81	5.33	Manes.13G009100	RNA.regulation of transcription.WRKY domain transcription factor family	AT5G13080	loc_os11g29870	(loc_os11g29870.1 : 180.0) no description available & (at5g13080 : 165.0) WRKY75 is one of several transcription factors induced during Pi deprivation. It is nuclear localized and regulated differentially during Pi starvation. RNAi mediated suppression of WRKY75 made the plants more susceptible to Pi stress as indicated by the higher accumulation of anthocyanin during Pi starvation.; WRKY DNA-bin…	WRKY DNA-binding protein 75	WRKY75 is one of several transcription factors induced during Pi deprivation. It is nuclear localized and regulated differentially during Pi starvation. RNAi mediated suppression of WRKY75 made the plants more susceptible to Pi stress as indicated by the higher accumulation of anthocyanin during Pi starvation.	WRKY DNA-binding protein 75 (WRKY75); CONTAINS InterPro DOMAIN/s: DNA-binding WRKY (InterPro:IPR003657); BEST Arabidopsis thaliana protein match is: WRKY DNA-binding protein 45 (TAIR:AT3G01970.1); Has 1807 Blast hits to 1807 proteins in 277 species: Archae - 0; Bacteria - 0; Metazoa - 736; Fungi - 347; Plants - 385; Viruses - 0; Other Eukaryotes - 339 (source: NCBI BLink).
Manes.04G105800	0.96	1.07	0.48	0.64	1.2	2.98	2.48	4.4	3.24	31.76	84.37	17.51	Manes.04G105800	transport.ABC transporters and multidrug resistance systems	AT1G15520	no hits	(at1g15520 : 2086.0) ABC transporter family involved in ABA transport and resistance to lead. Localizes to plasma membrane. Upregulated by lead. Expressed in leaves, flowers, stomata and roots.; pleiotropic drug resistance 12 (PDR12); CONTAINS InterPro DOMAIN/s: ATPase, AAA+ type, core (InterPro:IPR003593), ABC transporter-like (InterPro:IPR003439), Plant PDR ABC transporter associated (InterPro:…	pleiotropic drug resistance 12	ABC transporter family involved in ABA transport and resistance to lead. Localizes to plasma membrane. Upregulated by lead. Expressed in leaves, flowers, stomata and roots.	pleiotropic drug resistance 12 (PDR12); CONTAINS InterPro DOMAIN/s: ATPase, AAA+ type, core (InterPro:IPR003593), ABC transporter-like (InterPro:IPR003439), Plant PDR ABC transporter associated (InterPro:IPR013581), ABC-2 type transporter (InterPro:IPR013525); BEST Arabidopsis thaliana protein match is: pleiotropic drug resistance 11 (TAIR:AT1G66950.1); Has 377983 Blast hits to 279992 proteins in…
Manes.13G033400	0.44	0.48	0.01	0.27	0.58	0.27	2.13	0.61	1.1	9.82	32.05	3.48	Manes.13G033400	transport.phosphate	AT3G54700	no hits	(at3g54700 : 832.0) Encodes Pht1;7, a member of the Pht1 family of phosphate transporters which include: Pht1;1/At5g43350, Pht1;2/At5g43370, Pht1;3/At5g43360, Pht1;4/At2g38940, Pht1;5/At2g32830, Pht1;6/At5g43340, Pht1;7/At3g54700, Pht1;8/At1g20860, Pht1;9/At1g76430 (Plant Journal 2002, 31:341).; phosphate transporter 1;7 (PHT1;7); FUNCTIONS IN: phosphate transmembrane transporter activity, carboh…	phosphate transporter 1;7	Encodes Pht1;7, a member of the Pht1 family of phosphate transporters which include: Pht1;1/At5g43350, Pht1;2/At5g43370, Pht1;3/At5g43360, Pht1;4/At2g38940, Pht1;5/At2g32830, Pht1;6/At5g43340, Pht1;7/At3g54700, Pht1;8/At1g20860, Pht1;9/At1g76430 (Plant Journal 2002, 31:341).	phosphate transporter 1;7 (PHT1;7); FUNCTIONS IN: phosphate transmembrane transporter activity, carbohydrate transmembrane transporter activity, sugar:hydrogen symporter activity; INVOLVED IN: transport, phosphate transport, transmembrane transport; LOCATED IN: plasma membrane, membrane; EXPRESSED IN: cultured cell; CONTAINS InterPro DOMAIN/s: Major facilitator superfamily (InterPro:IPR020846), G…
